# Supplementary material for: Profiling the Anaerobic Response of C. elegans Using GC-MS
Source: PLoS One. 2012 Sep 27;7(9):e46140. doi: 10.1371/journal.pone.0046140 (PMC3459875; doi:10.1371/journal.pone.0046140)
Supplement: File S1 — Raw data and statistical analyses. (XLS) [file pone.0046140.s003.xls]

## Sheet: Summary Stats.
	Random Effect Variable (Experimenter)				Normoxia					Anoxia
Volatiles	Coefficient	p value (signif.)	Pred. Value	Lower C.I.	Upper C.I.	Std.Error	DF	t value	p value	Coefficient	Lower C.I.	Upper C.I.	Std.Error	DF	t value	p value	FDR (signif.)	Change
METHACRYLIC ACID	0.530238	0.00999408	-8.91314	-9.85439	-7.97189	0.572239	7	-15.5759	1.08683e-06	-0.514574	-10.369	-8.48646	0.247323	7	-2.08057	0.0760208	0.095026	0
BUTYRIC ACID	-0.310015	0.00228745	-8.67144	-9.20522	-8.13766	0.324515	7	-26.7212	2.63389e-08	1.61425	-7.59096	-6.52341	0.109845	7	14.6957	1.61557e-06	8.07783e-06	1
ACETOIN	3.9029e-10	0.999979	-11.52	-11.8602	-11.1799	0.206813	7	-55.7026	1.57616e-10	-0.806977	-12.6672	-11.9868	0.292478	7	-2.7591	0.0281324	0.0390728	-1
ISOBUTYRIC ACID	-0.0494714	0.415642	-7.96103	-8.10255	-7.81951	0.0860384	7	-92.5288	4.53661e-12	3.01948	-5.08306	-4.80002	0.085428	7	35.3453	3.76617e-09	3.13847e-08	1
3-HYDROXYBUTYRIC ACID	0.669128	-	-9.80993	-11.1006	-8.51928	0.784662	7	-12.5021	4.82692e-06	1.83947	-9.26112	-6.67981	0.475678	7	3.86704	0.00615521	0.0118369	1
ACETOACETIC ACID (2)	-0.216331	0.428067	-10.8439	-11.4731	-10.2148	0.382486	7	-28.3511	1.74609e-08	-1.03939	-12.5124	-11.2542	0.383476	7	-2.71046	0.0301791	0.0397093	-1
TIGLIC ACID	4.86066e-09	0.99998	-9.99558	-10.3218	-9.66933	0.19835	7	-50.3936	3.1727e-10	3.23114	-7.0907	-6.43818	0.28051	7	11.5188	8.36402e-06	2.98715e-05	1
3-METHYLCROTONIC ACID	-6.11178e-13	-	-11.0147	-11.2879	-10.7415	0.166077	7	-66.323	4.65562e-11	1.11864	-10.1692	-9.62289	0.234868	7	4.76285	0.00205267	0.00513168	1
2-METHYLBUTYRIC ACID	0.397953	-	-8.63198	-9.36808	-7.89589	0.447514	7	-19.2887	2.50875e-07	4.10074	-5.26734	-3.79515	0.236417	7	17.3454	5.20485e-07	3.25303e-06	1
ISOVALERIC ACID	0.0993013	0.0208929	-8.8854	-9.0661	-8.7047	0.10986	7	-80.879	1.16273e-11	4.09071	-4.97539	-4.61399	0.0541725	7	75.5127	1.87922e-11	4.69804e-10	1
VALERIC ACID	-0.463035	0.00333724	-9.18887	-9.99103	-8.38672	0.487677	7	-18.8421	2.94766e-07	1.42026	-8.57077	-6.96645	0.175408	7	8.09693	8.43959e-05	0.000263737	1
2-METHYLVALERIC ACID	-4.82337e-11	-	-11.7232	-12.0255	-11.421	0.183762	7	-63.7956	6.10824e-11	0.782528	-11.243	-10.6384	0.259879	7	3.01113	0.0196308	0.0318038	1
HEXANOIC ACID	-0.219715	0.0242979	-8.80335	-9.20572	-8.40098	0.244623	7	-35.9874	3.32227e-09	-0.138331	-9.34405	-8.53931	0.124059	7	-1.11504	0.301645	0.342778	0
ACETOACETIC ACID (1)	-0.0174378	0.948433	-11.7586	-12.181	-11.3363	0.256765	7	-45.7953	6.18769e-10	-0.36958	-12.5505	-11.7059	0.353571	7	-1.04528	0.330642	0.359393	0
unknown 300027	1.53095e-10	0.999962	-7.5955	-8.20501	-6.98599	0.370557	7	-20.4975	1.6502e-07	-1.45657	-9.66158	-8.44256	0.524047	7	-2.77946	0.0273195	0.0390728	-1
unknown 300029	0.12088	0.00722001	-7.14827	-7.36104	-6.9355	0.129354	7	-55.2612	1.66626e-10	2.86935	-4.49169	-4.06615	0.0528746	7	54.2671	1.89153e-10	2.36441e-09	1
unknown 300031	8.80606	4.8071e-10	-14.2749	-28.7675	0.217656	8.81086	7	-1.62015	0.149232	-0.329211	-29.0967	-0.111555	0.330751	7	-0.995343	0.352724	0.36742	0
unknown 300040	0.664541	0.0578008	-10.1238	-11.4021	-8.84558	0.777128	7	-13.0273	3.65738e-06	2.17908	-9.22302	-6.6665	0.467459	7	4.66155	0.0023103	0.00525069	1
unknown 300042	0.638847	0.0414853	-10.1444	-11.3467	-8.94217	0.730916	7	-13.8791	2.38237e-06	1.85183	-9.49484	-7.09034	0.410985	7	4.50583	0.00277885	0.00578926	1
unknown 300045	0.269304	0.05571	-9.05795	-9.57458	-8.54131	0.314091	7	-28.8386	1.55105e-08	1.33049	-8.24409	-7.21082	0.187494	7	7.09617	0.000194316	0.000539766	1
unknown 300047	1.17534	0.000669414	-12.5708	-14.5646	-10.577	1.21216	7	-10.3706	1.68226e-05	4.2207	-10.3439	-6.35629	0.338908	7	12.4538	4.95433e-06	2.06431e-05	1
unknown 300049	0.109358	0.574676	-10.6353	-11.0359	-10.2348	0.243511	7	-43.675	8.61384e-10	-0.117438	-11.1533	-10.3522	0.270764	7	-0.43373	0.677538	0.677538	0
unknown 300051	-4.78389	6.74381e-08	-16.3874	-24.2733	-8.50152	4.79427	7	-3.41812	0.0111639	0.516712	-23.7565	-7.98481	0.359088	7	1.43896	0.193336	0.230162	0
unknown 300052	6.02391	4.4801e-09	-16.6495	-26.568	-6.73101	6.03003	7	-2.7611	0.0280514	-1.14217	-27.7102	-7.87318	0.309213	7	-3.69379	0.0077179	0.013782	-1
	Random Effect Variable (Experimenter)				Normoxia					Anoxia
Non-volatiles	Coefficient	p value (signif.)	Pred. Value	Lower C.I.	Upper C.I.	Std.Error	DF	t value	p value	Coefficient	Lower C.I.	Upper C.I.	Std.Error	DF	t value	p value	FDR (signif.)	Change
unknown (100000)	0.554196	0.00272019	-8.01481	-8.9716	-7.05802	0.581687	7	-13.7785	2.50271e-06	-8.63068	-9.58747	-7.67389	0.581687	7	-3.04239	0.0187834	0.0321486	-1
PYRUVATE	2.71584e-12	0.999981	-8.04462	-8.34868	-7.74056	0.184856	7	-43.5183	8.83255e-10	-9.37279	-9.67686	-9.06873	0.184856	7	-5.0805	0.00143024	0.00326388	-1
2-KETOBUTYRATE	0.463484	0.0234025	-10.6423	-11.4897	-9.79488	0.515189	7	-20.657	1.56426e-07	-11.2734	-12.1208	-10.426	0.515189	7	-2.43238	0.045262	0.066038	0
2-KETOISOVALERATE-1	0.773515	-	-12.8822	-14.2082	-11.5561	0.80619	7	-15.979	9.1278e-07	-13.9858	-15.3118	-12.6597	0.80619	7	-4.24392	0.00382172	0.00809841	-1
2-KETOISOVALERATE-2	0.695191	-	-11.7746	-12.9871	-10.5621	0.737124	7	-15.9737	9.14869e-07	-13.5741	-14.7866	-12.3616	0.737124	7	-6.40207	0.000366558	0.000932105	-1
ARGININE	0.335276	0.000555428	-7.79299	-8.36075	-7.22522	0.345177	7	-22.5768	8.4666e-08	-8.6354	-9.20316	-8.06763	0.345177	7	-8.97989	4.3282e-05	0.000183433	-1
2-KETO-3-METHYLVALERATE-1	2.4904e-09	-	-12.8115	-13.5053	-12.1177	0.421823	7	-30.3717	1.08212e-08	-13.0645	-13.7584	-12.3707	0.421823	7	-0.424135	0.684197	0.699926	0
2-KETO-3-METHYLVALERATE-2	7.48392e-10	-	-11.5988	-12.3412	-10.8565	0.451321	7	-25.6997	3.45165e-08	-12.1614	-12.9037	-11.419	0.451321	7	-0.881377	0.407357	0.436804	0
2-KETOISOCAPROATE	0.628659	-	-10.9559	-12.0559	-9.85591	0.668761	7	-16.3824	7.69712e-07	-12.8538	-13.9538	-11.7538	0.668761	7	-7.25177	0.000169671	0.00053931	-1
unknown (100025)	1.87399e-09	0.999986	-11.5521	-11.8264	-11.2777	0.166779	7	-69.2659	3.43692e-11	-12.1304	-12.4047	-11.856	0.166779	7	-2.45181	0.0439903	0.0652523	0
ETHANOLAMINE	0.971327	0.000202128	-10.6352	-12.2675	-9.00301	0.992322	7	-10.7175	1.3525e-05	-8.51187	-10.1441	-6.87965	0.992322	7	9.15849	3.80732e-05	0.000178343	1
LACTATE	0.235877	0.390006	-6.0392	-6.69213	-5.38627	0.396954	7	-15.2139	1.27594e-06	-3.42188	-4.07481	-2.76895	0.396954	7	6.77892	0.00025811	0.000741024	1
ALANINE	-0.284203	0.0106673	-4.98126	-5.4867	-4.47582	0.307285	7	-16.2105	8.27306e-07	-3.86346	-4.3689	-3.35802	0.307285	7	8.32166	7.0806e-05	0.000262572	1
2-HYDROXYBUTYRATE	0.588263	-	-10.1947	-11.4657	-8.9237	0.772714	7	-13.1934	3.35732e-06	-8.0241	-9.2951	-6.7531	0.772714	7	3.6834	0.00782446	0.0158267	1
GLYCINE	7.16693e-12	0.99999	-8.2818	-8.47284	-8.09077	0.116138	7	-71.3097	2.80463e-11	-7.69549	-7.88652	-7.50446	0.116138	7	3.56978	0.00909962	0.0175881	1
SULFATE	0.877956	0.0118273	-6.99116	-8.55734	-5.42499	0.952166	7	-7.34238	0.000156952	-10.68	-12.2462	-9.11381	0.952166	7	-8.70394	5.29965e-05	0.000214395	-1
3-HYDROXYPROPIONIC ACID	0.303771	-	-9.48909	-10.3593	-8.61887	0.529058	7	-17.9358	4.1365e-07	-9.08173	-9.95195	-8.21151	0.529058	7	0.774821	0.46381	0.485636	0
3-HYDROXYBUTYRATE	2.27015e-09	-	-12.4257	-13.0278	-11.8237	0.366021	7	-33.9481	4.98753e-09	-11.4999	-12.1019	-10.8978	0.366021	7	1.78858	0.11682	0.148528	0
3-hydroxyisobutyrate	0.584683	-	-8.85507	-10.0971	-7.61308	0.755074	7	-11.7274	7.41735e-06	-7.3149	-8.55688	-6.07291	0.755074	7	2.74614	0.028663	0.0455538	1
aminoisobutyrate	7.24068	1.48097e-09	-16.1593	-28.0781	-4.24059	7.24608	7	-2.23008	0.0609638	-15.6429	-27.5617	-3.7242	7.24608	7	1.62219	0.148793	0.176567	0
unknown (100044)	0.353224	0.214219	-8.45481	-9.25792	-7.6517	0.488258	7	-17.3163	5.26511e-07	-7.24961	-8.05272	-6.44649	0.488258	7	3.02208	0.0193295	0.032459	1
BETA-ALANINE	0.573225	0.000233299	-9.35287	-10.317	-8.38871	0.586168	7	-15.9559	9.21847e-07	-8.38306	-9.34722	-7.4189	0.586168	7	6.93254	0.000224676	0.000666538	1
2-HYDROXYCAPROATE	0.509439	-	-10.5535	-11.45	-9.65696	0.545037	7	-19.3629	2.44338e-07	-9.0858	-9.98231	-8.1893	0.545037	7	6.59776	0.000304942	0.00082242	1
VALINE	0.182192	0.372989	-7.45982	-7.95363	-6.96601	0.300216	7	-24.8481	4.35997e-08	-5.88313	-6.37694	-5.38931	0.300216	7	5.47661	0.000929306	0.00229638	1
unknown (100048)	0.197802	0.189752	-7.58834	-8.02695	-7.14974	0.266652	7	-28.4579	1.7011e-08	-8.66968	-9.10828	-8.23107	0.266652	7	-5.12597	0.00135971	0.00318457	-1
UREA-1	0.402876	0.00665574	-3.1658	-3.87356	-2.45804	0.430288	7	-7.3574	0.000154948	-5.11148	-5.81924	-4.40372	0.430288	7	-11.2157	9.99515e-06	5.93046e-05	-1
urea-2	-7.40122	2.03237e-09	-14.4119	-26.5957	-2.22806	7.40725	7	-1.94565	0.0927603	-14.7072	-26.8911	-2.52337	7.40725	7	-0.868254	0.414029	0.438674	0
LEUCINE	0.125047	0.276808	-8.4076	-8.71124	-8.10396	0.184598	7	-45.5454	6.42855e-10	-6.24968	-6.55332	-5.94604	0.184598	7	13.3323	3.12779e-06	2.14133e-05	1
ISOLEUCINE	0.276	0.0200467	-8.88647	-9.3879	-8.38504	0.304846	7	-29.1507	1.4393e-08	-6.55009	-7.05152	-6.04866	0.304846	7	15.6615	1.0469e-06	1.39563e-05	1
THREONINE-1	0.795318	0.150092	-10.7334	-12.4269	-9.03995	1.02957	7	-10.4252	1.62483e-05	-12.4914	-14.1848	-10.7979	1.02957	7	-2.28984	0.0558207	0.0801297	0
PROLINE	-0.180049	0.096381	-7.86705	-8.22934	-7.50476	0.220257	7	-35.7177	3.50107e-09	-5.82709	-6.18938	-5.4648	0.220257	7	13.7849	2.49486e-06	2.01856e-05	1
SUCCINATE	0.0588174	0.720936	-6.82402	-7.12809	-6.51995	0.18486	7	-36.9144	2.78277e-09	-3.81662	-4.12069	-3.51255	0.18486	7	13.3778	3.05641e-06	2.14133e-05	1
FUMARATE	1.36878e-10	0.999982	-10.5871	-10.8708	-10.3034	0.172466	7	-61.3867	7.99371e-11	-11.4664	-11.7501	-11.1827	0.172466	7	-3.60508	0.00868081	0.0171687	-1
unknown (100067)	0.207187	0.200137	-9.34348	-9.80779	-8.87916	0.282284	7	-33.0996	5.94851e-09	-10.5779	-11.0422	-10.1136	0.282284	7	-5.4513	0.000954677	0.00229638	-1
PIPECOLIC ACID	-0.135615	0.508584	-9.79871	-10.2421	-9.35528	0.269586	7	-36.3472	3.09982e-09	-13.4634	-13.9069	-13.02	0.269586	7	-12.7816	4.15882e-06	2.64382e-05	-1
UREA	7.75951	1.62374e-08	-14.6146	-27.3964	-1.83274	7.77081	7	-1.8807	0.10206	-16.1405	-28.9223	-3.35861	7.77081	7	-3.19884	0.0150902	0.0268605	-1
GLUTARIC ACID	0.384214	0.124821	-9.17215	-9.96914	-8.37517	0.484533	7	-18.9299	2.85492e-07	-7.94381	-8.74079	-7.14682	0.484533	7	3.55446	0.00928811	0.0175881	1
GLYCEROL	0.116602	0.614221	-9.01776	-9.47945	-8.55606	0.280691	7	-32.127	7.32069e-09	-8.29384	-8.75553	-7.83214	0.280691	7	2.26161	0.0581931	0.0809248	0
5-OXOPROLINE	0.527558	0.00515456	-8.84629	-9.76786	-7.92471	0.560278	7	-15.7891	9.90477e-07	-9.174	-10.0956	-8.25242	0.560278	7	-1.5142	0.173744	0.198247	0
unknown (100078)	0.179853	0.112643	-10.7236	-11.0919	-10.3553	0.223916	7	-47.8911	4.52764e-10	-8.46738	-8.83569	-8.09907	0.223916	7	14.4718	1.79344e-06	1.9952e-05	1
METHIONINE	0.570071	0.000178364	-10.7489	-11.7061	-9.79175	0.581934	7	-18.4711	3.37975e-07	-8.41564	-9.37284	-7.45845	0.581934	7	17.4812	4.93361e-07	8.78183e-06	1
SERINE	0.648217	0.0237818	-7.27457	-8.46056	-6.08859	0.721028	7	-10.0892	2.01775e-05	-12.3888	-13.5747	-11.2028	0.721028	7	-14.0423	2.20072e-06	2.01856e-05	-1
2-KETOGLUTARATE	0.423865	0.00531112	-10.4115	-11.1524	-9.67058	0.450438	7	-23.1141	7.19515e-08	-13.4799	-14.2208	-12.739	0.450438	7	-17.5475	4.80709e-07	8.78183e-06	-1
THREONINE-2	1.13859	0.00554313	-10.4862	-12.4783	-8.49421	1.21107	7	-8.65865	5.48161e-05	-12.0444	-14.0364	-10.0524	1.21107	7	-3.29068	0.0132901	0.024642	-1
AMINOOCTANOIC ACID	0.139422	-	-11.2116	-11.5974	-10.8258	0.234547	7	-47.801	4.58755e-10	-9.14681	-9.5326	-8.76101	0.234547	7	9.05301	4.10577e-05	0.000182707	1
unknown (100087)	6.25228	4.24616e-08	-16.2077	-26.5114	-5.90406	6.2642	7	-2.58736	0.0360832	-17.5607	-27.8644	-7.25706	6.2642	7	-3.07637	0.0179064	0.0312484	-1
PHENYLALANINE	0.459177	0.00073038	-9.13709	-9.91669	-8.35749	0.473962	7	-19.2781	2.51831e-07	-7.80379	-8.58339	-7.02419	0.473962	7	9.92855	2.24294e-05	0.000117424	1
aminononanoic acid	4.37238e-12	-	-9.432	-9.64764	-9.21637	0.131095	7	-71.948	2.63522e-11	-13.607	-13.8227	-13.3914	0.131095	7	-22.5195	8.61663e-08	3.8344e-06	-1
MALATE	-0.227263	0.180692	-11.192	-11.6913	-10.6927	0.303547	7	-36.8708	2.8058e-09	-10.8783	-11.3776	-10.3791	0.303547	7	1.32277	0.227485	0.253348	0
CITRAMALATE	-3.61824	1.5485e-07	-17.9591	-23.9269	-11.9913	3.62815	7	-4.94993	0.00165638	-18.7218	-24.6895	-12.754	3.62815	7	-2.49844	0.0410857	0.0619768	0
ASPARTATE	8.8798e-12	0.99998	-11.0094	-11.3421	-10.6767	0.202264	7	-54.431	1.8521e-10	-13.3959	-13.7286	-13.0632	0.202264	7	-8.34295	6.96525e-05	0.000262572	-1
unknown (100094)	-3.29437e-11	0.999981	-8.35974	-8.69479	-8.0247	0.203693	7	-41.0409	1.3294e-09	-11.3353	-11.6703	-11.0002	0.203693	7	-10.3293	1.72731e-05	9.60817e-05	-1
4-HYDROXYPROLINE	0.223013	-	-7.912	-8.50424	-7.31976	0.360055	7	-21.9744	1.02072e-07	-10.098	-10.6902	-9.50574	0.360055	7	-6.4237	0.000359103	0.000932105	-1
unknown (100098)	6.06529	4.14492e-06	-15.7155	-25.7611	-5.66978	6.10734	7	-2.57321	0.0368352	-18.3781	-28.4238	-8.33245	6.10734	7	-3.26505	0.013768	0.0250071	-1
2-hydroxyglutarate	1.44303e-11	-	-10.3412	-10.5179	-10.1645	0.107421	7	-96.2677	3.43867e-12	-7.9784	-8.15509	-7.80171	0.107421	7	15.5532	1.09769e-06	1.39563e-05	1
unknown (100100)	6.01515	6.06333e-10	-16.9739	-26.8737	-7.07414	6.01865	7	-2.82022	0.025765	-17.2825	-27.1823	-7.38268	6.01865	7	-1.322	0.227729	0.253348	0
unknown (100101)	-3.54146	3.03064e-05	-17.7869	-23.6837	-11.8901	3.58501	7	-4.96146	0.00163489	-19.0111	-24.908	-13.1143	3.58501	7	-1.92648	0.0954161	0.124883	0
HYPOXANTHINE	1.9657	0.00146847	-9.80987	-13.1736	-6.44611	2.04502	7	-4.79696	0.00197321	-10.7879	-14.1517	-7.42414	2.04502	7	-1.51529	0.173476	0.198247	0
GLUTAMATE	0.0470051	0.822487	-9.30959	-9.66924	-8.94994	0.218653	7	-42.5769	1.02884e-09	-9.12303	-9.48268	-8.76337	0.218653	7	0.662649	0.528762	0.547207	0
unknown (100104)	6.55902	1.70541e-09	-16.6237	-27.4207	-5.82668	6.56411	7	-2.53251	0.0390893	-16.5424	-27.3394	-5.74543	6.56411	7	0.27625	0.790334	0.790334	0
ASPARAGINE	6.34939e-11	0.999981	-10.5277	-10.8697	-10.1857	0.207914	7	-50.6347	3.06871e-10	-14.5968	-14.9388	-14.2548	0.207914	7	-13.8388	2.42971e-06	2.01856e-05	-1
unknown (100112)	-3.32365	4.75533e-05	-18.0411	-23.5848	-12.4975	3.3703	7	-5.35298	0.00106079	-19.1892	-24.7328	-13.6455	3.3703	7	-1.80097	0.114721	0.147973	0
unknown (100113)	0.440894	0.00970349	-10.6646	-11.4466	-9.88256	0.475428	7	-22.4315	8.85307e-08	-10.3089	-11.0909	-9.52685	0.475428	7	1.73999	0.125411	0.157205	0
LYSINE	6.9638	1.06842e-08	-16.6186	-28.0879	-5.14934	6.97282	7	-2.38334	0.0486426	-15.7315	-27.2008	-4.26227	6.97282	7	2.19727	0.0639879	0.0862868	0
GLUTAMINE	0.213785	0.248381	-10.1753	-10.679	-9.6717	0.306192	7	-33.2319	5.78567e-09	-10.8701	-11.3737	-10.3665	0.306192	7	-2.66826	0.0320806	0.0492272	-1
unknown (100121)	-7.43402e-10	0.999974	-10.9531	-11.4063	-10.4999	0.275519	7	-39.7546	1.65994e-09	-12.5777	-13.0309	-12.1245	0.275519	7	-4.16938	0.00419238	0.00867726	-1
unknown (100124)	0.440766	0.0477375	-8.18189	-9.01862	-7.34516	0.508694	7	-16.0841	8.72798e-07	-10.5461	-11.3829	-9.70941	0.508694	7	-8.03595	8.85759e-05	0.000303202	-1
glycerol-3-phosphate	-0.264631	-	-9.84368	-10.418	-9.26941	0.349134	7	-28.1946	1.81455e-08	-10.1601	-10.7343	-9.58578	0.349134	7	-1.18055	0.276336	0.303628	0
unknown (100131)	-0.650968	0.00512187	-11.7575	-12.8945	-10.6205	0.69125	7	-17.0091	5.95245e-07	-11.4937	-12.6307	-10.3566	0.69125	7	0.989343	0.355452	0.385796	0
unknown (100132)	4.43432e-09	0.999968	-11.0594	-11.6702	-10.4485	0.371373	7	-29.7797	1.24082e-08	-9.63198	-10.2428	-9.02113	0.371373	7	2.71782	0.0298597	0.046623	1
XANTHINE	0.494706	0.00502224	-10.2797	-11.1435	-9.41603	0.525104	7	-19.5766	2.26545e-07	-8.65162	-9.51533	-7.7879	0.525104	7	8.0615	8.67967e-05	0.000303202	1
CITRATE-1	0.0235656	0.713794	-9.16952	-9.28878	-9.05025	0.0725083	7	-126.462	5.09884e-13	-12.9431	-13.0624	-12.8238	0.0725083	7	-42.9742	9.643e-10	8.58227e-08	-1
CITRATE-2	0.564878	0.00674279	-22.3502	-23.3428	-21.3575	0.603497	7	-37.0345	2.72053e-09	-22.7496	-23.7422	-21.7569	0.603497	7	-1.63783	0.145468	0.17596	0
TYROSINE	0.705427	0.000188715	-9.28676	-10.4716	-8.10187	0.72036	7	-12.8918	3.9247e-06	-7.75718	-8.94207	-6.57229	0.72036	7	9.18084	3.74728e-05	0.000178343	1
URIC ACID	2.13826e-10	0.999973	-7.26987	-7.83477	-6.70497	0.343435	7	-21.1681	1.32145e-07	-9.69275	-10.2577	-9.12785	0.343435	7	-4.98852	0.00158566	0.00352809	-1
3-HYDROXYISOVALERATE	-5.33045	-	-16.4734	-25.2457	-7.70106	5.33318	7	-3.08884	0.0175955	-16.7909	-25.5632	-8.01855	5.33318	7	-1.63387	0.146304	0.17596	0
4-HYDROXYBUTYRATE	0.472821	-	-12.9161	-13.824	-12.0083	0.551926	7	-23.4019	6.60468e-08	-12.1664	-13.0742	-11.2586	0.551926	7	2.26995	0.0574814	0.0809248	0
unknown (100164)	0.564878	0.00674279	-22.3502	-23.3428	-21.3575	0.603497	7	-37.0345	2.72053e-09	-22.7496	-23.7422	-21.7569	0.603497	7	-1.63783	0.145468	0.17596	0
unknown (100168)	0.484975	0.0165218	-8.63972	-9.51444	-7.76501	0.531789	7	-16.2465	8.1485e-07	-13.3108	-14.1855	-12.436	0.531789	7	-18.5931	3.2301e-07	8.78183e-06	-1
unknown (100170)	6.45993	3.73672e-10	-16.4467	-27.0777	-5.81564	6.46321	7	-2.54466	0.0384018	-16.9205	-27.5516	-6.28949	6.46321	7	-2.02306	0.0827558	0.109929	0
HISTIDINE	6.70089	2.04226e-09	-16.6888	-27.7197	-5.65779	6.70636	7	-2.4885	0.0416881	-16.193	-27.224	-5.162	6.70636	7	1.60894	0.151666	0.177608	0
unknown (100174)	-4.05127	1.17043e-07	-17.5455	-24.2261	-10.8649	4.06152	7	-4.31993	0.00348047	-18.2689	-24.9496	-11.5883	4.06152	7	-2.20165	0.0635757	0.0862868	0
unknown (100175)	1.05259	0.00246877	-12.425	-14.2395	-10.6106	1.10311	7	-11.2637	9.71428e-06	-15.1323	-16.9467	-13.3178	1.10311	7	-7.16279	0.000183302	0.000562547	-1
unknown (100176)	-3.23918	5.92038e-09	-18.3304	-23.6642	-12.9966	3.24274	7	-5.65275	0.000772268	-19.1155	-24.4493	-13.7817	3.24274	7	-4.54119	0.00266392	0.00578266	-1
unknown (100178)	0.654095	0.0789925	-9.47479	-10.7655	-8.1841	0.784686	7	-12.0746	6.09914e-06	-13.1805	-14.4712	-11.8898	0.784686	7	-7.34597	0.00015647	0.000515773	-1
unknown (100182)	7.17249	8.03544e-07	-17.0298	-28.8788	-5.18072	7.20372	7	-2.36403	0.050044	-14.867	-26.716	-3.01791	7.20372	7	2.83307	0.0252948	0.0409315	1

## Sheet: Raw Data (Ln transformed)
			Normoxia					Anoxia
SAMPLE ID.	NN2..1	NN2..2A	NN2..3A	NN2..5	NN2..6	AN2..1	AN2..2	AN2..3	AN2..4	AN2..5
Experimenter	SLR	SLR	SLR	RJM	RJM	SLR	SLR	SLR	RJM	RJM
PROTEIN	-16.4877	-16.6022	-16.754	-16.8907	-17.2859	-16.844	-16.8122	-16.6363	-16.5561	-17.4564
VOLATILES
METHACRYLIC ACID	-8.55112	-8.50385	-8.56219	-8.70009	-9.7182	-8.88677	-8.5285	-8.67186	-10.2115	-10.3097
BUTYRIC ACID	-8.85181	-8.87614	-9.01707	-8.23164	-8.69056	-7.49222	-7.42003	-7.43585	-6.57794	-6.6699
ACETOIN	-11.4839	-11.2727	-11.9052	-10.8488	-12.0896	-12.4942	-11.8162	-11.9386	-12.5995	-12.7865
ISOBUTYRIC ACID	-7.91702	-7.98614	-8.05002	-7.76701	-8.13442	-5.14449	-4.95268	-5.07604	-4.78309	-4.80088
3-HYDROXYBUTYRIC ACID	-8.57067	-8.55025	-8.57439	-11.2971	-11.3882	-7.749	-7.67897	-7.82499	-7.99715	-7.9331
ACETOACETIC ACID (2)	-10.7859	-10.8374	-10.6609	-11.0661	-11.0857	-12.9936	-12.4056	-12.3504	-11.0004	-10.8829
TIGLIC ACID	-9.74422	-9.56107	-9.44758	-10.6477	-10.5774	-6.93701	-6.92506	-6.98448	-6.46934	-6.5063
3-METHYLCROTONIC ACID	-10.3585	-10.8117	-11.3454	-11.3438	-11.2141	-9.80932	-10.1174	-10.3004	-9.56008	-9.69312
2-METHYLBUTYRIC ACID	-7.93274	-8.01262	-7.91468	-9.45016	-9.45176	-4.40284	-4.30933	-4.36789	-4.5522	-4.62599
ISOVALERIC ACID	-8.70583	-8.74104	-8.82174	-9.15619	-8.90289	-4.73424	-4.69124	-4.71591	-4.83079	-4.90196
VALERIC ACID	-9.59214	-9.7509	-10.0854	-8.27147	-8.70752	-8.09919	-8.06115	-8.14208	-7.4754	-7.52827
2-METHYLVALERIC ACID	-11.7613	-11.2946	-11.4688	-12.2361	-11.8554	-11.1001	-11.4268	-11.2545	-10.4563	-10.4658
HEXANOIC ACID	-8.95552	-8.75704	-9.28396	-8.42002	-8.81992	-9.18752	-9.13304	-9.31759	-8.58035	-8.70961
ACETOACETIC ACID (1)	-11.633	-11.4719	-11.9373	-11.9751	-11.7932	-13.3512	-11.7962	-12.4007	-11.4628	-11.6475
unknown 300027	-6.93037	-6.95929	-6.94645	-8.40268	-8.73871	-9.55894	-9.58311	-9.65563	-8.14415	-8.31852
unknown 300029	-7.06089	-6.92613	-6.94069	-7.37091	-7.32185	-4.16009	-4.21731	-4.22358	-4.31031	-4.36243
unknown 300031	-5.47712	-5.79997	-5.32473	-22.6787	-23.2881	-6.32192	-4.72291	-6.13862	-23.4423	-23.5888
unknown 300040	-8.92451	-8.90897	-8.85038	-11.716	-11.5548	-7.66754	-7.70381	-7.79489	-7.9377	-7.95532
unknown 300042	-8.9877	-9.03675	-9.03287	-11.2997	-11.7263	-7.97349	-8.09774	-8.04847	-8.34584	-8.35858
unknown 300045	-8.48685	-8.63811	-8.5885	-9.6083	-9.69866	-7.46416	-7.70455	-7.71166	-7.75839	-7.72923
unknown 300047	-10.9309	-11.3973	-10.9884	-13.6865	-14.6758	-7.52687	-7.68527	-7.06246	-9.3601	-8.94052
unknown 300049	-10.1863	-10.6179	-10.3492	-10.3527	-11.5611	-10.7924	-10.2282	-10.8832	-11.1399	-10.6107
unknown 300051	-20.7129	-20.9799	-20.7884	-11.9688	-12.2708	-21.4544	-20.6497	-20.9258	-10.5928	-10.5146
unknown 300052	-10.1801	-10.7571	-10.3198	-22.6787	-23.2881	-12.6069	-11.4711	-11.8253	-23.4423	-23.5888
NON-VOLATILES
unknown (100000)	-7.53936	-7.32372	-7.20132	-8.58944	-8.86599	-8.29871	-7.85805	-8.30069	-8.64291	-9.49883
PYRUVATE	-7.29532	-8.05201	-8.14554	-8.449	-8.28123	-9.71738	-9.68989	-9.32892	-8.77788	-9.34989
2-KETOBUTYRATE	-9.56534	-10.3647	-10.2989	-11.2968	-11.2222	-11.0624	-10.7963	-10.7097	-11.1059	-12.2292
2-KETOISOVALERATE-1	-11.4827	-12.2045	-12.1853	-14.0489	-13.7158	-13.7878	-13.2652	-12.9308	-14.3123	-14.8591
2-KETOISOVALERATE-2	-10.4369	-11.0515	-11.1065	-12.9913	-12.5915	-13.0964	-12.9033	-13.1438	-13.5454	-14.4864
ARGININE	-7.3126	-7.6175	-7.52932	-8.13697	-8.03327	-8.37665	-8.29069	-8.11457	-8.87787	-9.18194
2-KETO-3-METHYLVALERATE-1	-11.2722	-12.3677	-12.3766	-14.2469	-13.794	-13.6093	-13.033	-13.6896	-12.5004	-12.4903
2-KETO-3-METHYLVALERATE-2	-10.304	-10.913	-11.0312	-13.1149	-12.6311	-12.8529	-12.9266	-12.2698	-11.2961	-11.4614
2-KETOISOCAPROATE	-9.59395	-10.2961	-10.4974	-12.0797	-11.6838	-12.6072	-12.3726	-12.1595	-13.023	-13.4781
unknown (100025)	-11.045	-11.6108	-11.2803	-11.9849	-11.8392	-12.6367	-12.0806	-11.8219	-11.7885	-12.3241
ETHANOLAMINE	-9.56568	-10.0467	-9.96926	-11.2858	-11.3374	-7.52721	-7.41656	-7.01976	-9.89749	-9.72701
LACTATE	-4.94084	-5.56444	-5.51652	-7.22238	-6.71591	-3.63794	-3.53789	-3.23422	-3.05824	-3.40524
ALANINE	-5.02321	-5.45662	-5.54455	-4.64746	-4.51864	-4.2375	-4.2017	-3.851	-3.65947	-3.65183
2-HYDROXYBUTYRATE	-8.36694	-9.16195	-9.15535	-11.944	-11.757	-8.09368	-7.96518	-7.7764	-7.82926	-7.8677
GLYCINE	-8.11498	-8.50791	-8.58816	-8.13161	-8.06636	-7.59714	-7.60781	-7.34842	-8.05645	-7.86762
SULFATE	-5.99624	-6.29987	-6.3597	-8.11295	-7.30911	-9.50533	-9.52341	-9.8193	-12.9241	-10.7498
3-HYDROXYPROPIONIC ACID	-8.12584	-8.71739	-8.7056	-11.0098	-10.583	-9.3593	-9.25734	-8.97354	-8.75216	-8.76253
3-HYDROXYBUTYRATE	-11.4085	-11.8078	-11.9545	-13.9166	-13.0411	-11.9446	-12.1453	-11.4033	-10.9765	-11.0297
3-hydroxyisobutyrate	-7.15647	-7.83852	-7.80551	-10.7017	-10.1884	-7.35169	-7.31126	-6.97782	-7.20957	-7.13946
aminoisobutyrate	-8.805	-9.30501	-9.32163	-22.855	-23.2693	-8.29839	-8.2301	-7.98513	-22.647	-23.8134
unknown (100044)	-7.06736	-7.73755	-8.1822	-9.6053	-9.3284	-7.33395	-7.27543	-6.95173	-7.29442	-7.03928
BETA-ALANINE	-8.46077	-8.82651	-8.92555	-10.0291	-9.94916	-7.9299	-8.01785	-7.56584	-9.12178	-8.70673
2-HYDROXYCAPROATE	-9.74933	-10.4162	-10.4664	-10.7311	-10.8948	-8.40264	-8.36549	-8.34516	-9.82653	-9.97976
VALINE	-6.52532	-7.09071	-7.19143	-8.26466	-8.04478	-5.98084	-5.96533	-5.78955	-5.75094	-5.74678
unknown (100048)	-6.86249	-7.28566	-7.35154	-8.15905	-8.08517	-8.86945	-8.57686	-8.41428	-8.57796	-8.71202
UREA-1	-2.26093	-2.79036	-2.79017	-3.86292	-3.72176	-4.91371	-4.94096	-4.62922	-5.33742	-5.33323
urea-2	-21.5247	-21.6947	-21.8423	-7.17372	-7.22531	-22.538	-22.0576	-22.1269	-7.99834	-6.21645
LEUCINE	-7.749	-8.33801	-8.30238	-8.83338	-8.69017	-6.2563	-6.26386	-6.11487	-6.25723	-6.23109
ISOLEUCINE	-8.10569	-8.71651	-8.74569	-9.41346	-9.175	-6.3694	-6.4002	-6.22208	-6.78394	-6.69883
THREONINE-1	-10.5209	-10.6059	-10.6978	-10.6251	-10.4221	-11.187	-10.7162	-10.4039	-15.1252	-14.2292
PROLINE	-7.6246	-8.15863	-8.25053	-7.85941	-7.62211	-6.20141	-6.17911	-5.88032	-5.6053	-5.44934
SUCCINATE	-6.18176	-6.62845	-6.71208	-7.52796	-7.01103	-3.98479	-3.97107	-3.66356	-3.71184	-3.69303
FUMARATE	-9.99323	-10.5179	-10.8169	-10.9365	-10.671	-11.8794	-11.6483	-10.8251	-11.6205	-11.3586
unknown (100067)	-8.49183	-9.0425	-9.16361	-10.0293	-9.78294	-10.66	-10.5243	-10.3911	-10.5513	-10.5556
PIPECOLIC ACID	-9.3833	-9.82171	-10.2077	-10.1434	-9.57307	-14.2667	-13.7246	-13.6447	-12.7119	-13.1049
UREA	-6.11806	-6.42857	-6.64245	-22.855	-23.2693	-8.8135	-8.87753	-8.79133	-22.647	-23.8134
GLUTARIC ACID	-7.99678	-8.4854	-8.72012	-10.3874	-9.88682	-7.85863	-7.86655	-7.78551	-8.03962	-7.78452
GLYCEROL	-8.01483	-8.64034	-8.96799	-9.77265	-9.57637	-8.60325	-8.43333	-8.02277	-8.30362	-7.98961
5-OXOPROLINE	-7.6405	-8.36289	-8.63067	-9.73015	-9.33967	-8.75534	-8.87889	-8.52073	-9.72045	-9.46703
unknown (100078)	-10.0628	-10.5867	-10.7165	-11.2246	-10.8476	-8.35667	-8.33921	-8.28732	-8.7452	-8.42864
METHIONINE	-9.75224	-10.2413	-10.335	-11.558	-11.2881	-7.94086	-7.91111	-7.85429	-8.99093	-8.81094
SERINE	-6.57051	-6.9774	-7.19703	-7.61745	-7.36225	-11.9171	-11.1151	-11.086	-13.4757	-13.7018
2-KETOGLUTARATE	-9.39331	-10.116	-10.2385	-11.0976	-10.7881	-13.1337	-13.1758	-12.9872	-13.864	-13.8151
THREONINE-2	-9.24795	-9.60077	-10.416	-11.1358	-10.8922	-10.6027	-10.53	-10.1272	-13.7479	-14.0758
AMINOOCTANOIC ACID	-10.5443	-11.1297	-10.9428	-11.8906	-11.4112	-9.24651	-9.09528	-8.96349	-9.49948	-8.78984
unknown (100087)	-9.17148	-9.59308	-9.89755	-22.855	-23.2693	-11.6289	-11.7856	-11.6766	-22.647	-23.8134
PHENYLALANINE	-8.24825	-8.74896	-8.81911	-9.80911	-9.60082	-7.445	-7.41042	-7.34778	-8.3065	-8.05008
aminononanoic acid	-9.19336	-9.33996	-9.054	-9.72645	-9.84626	-13.7687	-13.8623	-13.5527	-13.2513	-13.6001
MALATE	-11.4009	-11.5427	-12.0245	-10.6817	-10.5376	-11.1587	-11.0437	-10.6556	-11.041	-10.72
CITRAMALATE	-21.5247	-21.6947	-21.8423	-14.9378	-13.4142	-22.538	-22.0576	-22.1269	-15.4979	-15.0066
ASPARTATE	-10.9168	-11.3205	-11.6004	-10.6172	-10.5923	-13.3561	-13.0767	-12.8749	-14.0501	-13.6217
unknown (100094)	-7.73525	-8.18198	-8.53517	-8.86237	-8.48395	-11.3384	-11.8099	-11.7321	-11.1927	-10.6031
4-HYDROXYPROLINE	-7.01663	-7.40292	-7.41162	-8.91568	-8.59013	-10.3619	-10.189	-9.8544	-10.0806	-9.78101
unknown (100098)	-8.27688	-9.0057	-9.10507	-22.855	-23.2693	-13.1658	-12.8892	-13.3099	-22.647	-23.8134
2-hydroxyglutarate	-9.98334	-10.4124	-10.5515	-10.6319	-10.1268	-8.01266	-7.978	-7.83446	-8.28423	-7.78263
unknown (100100)	-10.7978	-11.1386	-10.7937	-22.855	-23.2693	-11.5309	-11.2493	-11.1567	-22.647	-23.8134
unknown (100101)	-21.5247	-21.6947	-21.8423	-13.5476	-13.8666	-22.538	-22.0576	-22.1269	-17.5411	-14.3335
HYPOXANTHINE	-7.94953	-8.63922	-8.80049	-11.0128	-10.6816	-8.27371	-8.11275	-7.96554	-13.4884	-14.1334
GLUTAMATE	-8.91677	-9.63498	-9.63143	-9.25973	-9.05803	-8.98156	-8.78736	-8.47774	-9.89051	-9.43096
unknown (100104)	-9.7645	-10.4393	-10.2312	-22.855	-23.2693	-10.3906	-9.79394	-9.50817	-22.647	-23.8134
ASPARAGINE	-10.0158	-10.6454	-10.4096	-10.7613	-10.8062	-15.2362	-13.9043	-14.777	-14.0984	-14.968
unknown (100112)	-21.5247	-21.6947	-21.8423	-14.5387	-13.9288	-22.538	-22.0576	-22.1269	-14.6281	-17.919
unknown (100113)	-10.0691	-10.6158	-10.2543	-11.0988	-10.844	-10.0862	-9.70504	-9.432	-11.2166	-10.6636
LYSINE	-9.71949	-10.3172	-9.96819	-22.855	-23.2693	-8.53287	-8.46933	-8.2313	-22.647	-23.8134
GLUTAMINE	-9.87444	-10.3158	-10.0781	-10.2356	-10.159	-10.4755	-10.5124	-10.2919	-11.9663	-10.8906
unknown (100121)	-10.5457	-11.0113	-10.5563	-11.3904	-11.262	-12.9268	-12.8525	-13.5299	-11.9854	-11.5938
unknown (100124)	-7.06456	-7.5798	-7.67396	-9.15146	-8.9989	-10.3754	-10.3845	-10.2391	-10.9801	-10.3108
glycerol-3-phosphate	-9.47779	-10.1965	-10.0864	-9.83689	-9.88542	-10.8447	-10.7801	-10.4918	-9.64862	-9.29974
unknown (100131)	-11.8577	-12.6208	-12.3554	-11.2596	-11.3452	-11.8361	-12.2515	-12.869	-10.7437	-10.4189
unknown (100132)	-9.89452	-10.5603	-10.4803	-12.3781	-11.9838	-9.833	-9.86573	-10.2147	-9.24508	-9.00143
XANTHINE	-9.25216	-9.91769	-9.65986	-10.9921	-11.0822	-8.33516	-8.28666	-8.27539	-9.16217	-8.70399
CITRATE-1	-8.87429	-9.18506	-9.25596	-9.26231	-9.24639	-12.8808	-13.0166	-12.8179	-13.109	-12.8676
CITRATE-2	-21.5247	-21.6947	-21.8423	-22.855	-23.2693	-22.538	-22.0576	-22.1269	-22.647	-23.8134
TYROSINE	-8.27767	-8.88093	-8.86423	-9.93764	-9.76791	-6.9067	-6.97199	-6.94925	-8.82624	-8.4263
URIC ACID	-6.08933	-6.75559	-7.13686	-8.28678	-8.08082	-10.0321	-10.1152	-10.1244	-9.37717	-8.81484
3-HYDROXYISOVALERATE	-21.5247	-21.6947	-21.8423	-11.4501	-11.1855	-22.538	-22.0576	-22.1269	-10.941	-11.6212
4-HYDROXYBUTYRATE	-11.6896	-11.9292	-13.1914	-14.0643	-13.2332	-11.7741	-11.816	-11.7513	-12.455	-12.5627
unknown (100164)	-21.5247	-21.6947	-21.8423	-22.855	-23.2693	-22.538	-22.0576	-22.1269	-22.647	-23.8134
unknown (100168)	-7.65969	-8.11264	-8.06723	-9.77684	-9.09723	-12.7918	-13.0386	-13.119	-13.8678	-13.2516
unknown (100170)	-9.80861	-9.88421	-9.95628	-22.855	-23.2693	-10.5313	-10.6896	-10.4614	-22.647	-23.8134
HISTIDINE	-9.96388	-10.4382	-10.2165	-22.855	-23.2693	-9.204	-9.44568	-9.15389	-22.647	-23.8134
unknown (100174)	-21.5247	-21.6947	-21.8423	-13.7035	-13.0136	-22.538	-22.0576	-22.1269	-13.5127	-15.1608
unknown (100175)	-10.9958	-12.1402	-11.7094	-12.9743	-13.2527	-13.9452	-13.3724	-14.0291	-17.1019	-16.1603
unknown (100176)	-21.5247	-21.6947	-21.8423	-15.0988	-14.7306	-22.538	-22.0576	-22.1269	-15.8615	-16.2327
unknown (100178)	-7.80358	-8.53505	-8.50895	-11.2591	-10.6132	-12.562	-12.6718	-13.532	-13.4244	-13.0583
unknown (100182)	-10.1352	-10.9553	-10.7615	-22.855	-23.2693	-6.93144	-6.9542	-6.8163	-22.647	-23.8134

## Sheet: RandomEffectCorrectedData (Ln)
	NN2..1	NN2..2A	NN2..3A	NN2..5	NN2..6	AN2..1	AN2..2	AN2..3	AN2..4	AN2..5
VOLATILES
METHACRYLIC ACID	-9.08136	-9.03409	-9.09243	-8.16985	-9.18797	-9.41701	-9.05874	-9.20209	-9.68124	-9.77949
BUTYRIC ACID	-8.5418	-8.56612	-8.70705	-8.54165	-9.00057	-7.1822	-7.11001	-7.12583	-6.88796	-6.97991
ACETOIN	-11.4839	-11.2727	-11.9052	-10.8488	-12.0896	-12.4942	-11.8162	-11.9386	-12.5995	-12.7865
ISOBUTYRIC ACID	-7.86755	-7.93666	-8.00055	-7.81648	-8.18389	-5.09502	-4.90321	-5.02657	-4.83257	-4.85035
3-HYDROXYBUTYRIC ACID	-9.2398	-9.21938	-9.24352	-10.6279	-10.719	-8.41813	-8.34809	-8.49411	-7.32803	-7.26397
ACETOACETIC ACID (2)	-10.5696	-10.621	-10.4446	-11.2824	-11.302	-12.7773	-12.1893	-12.1341	-11.2167	-11.0992
TIGLIC ACID	-9.74422	-9.56107	-9.44758	-10.6477	-10.5774	-6.93701	-6.92506	-6.98448	-6.46934	-6.5063
3-METHYLCROTONIC ACID	-10.3585	-10.8117	-11.3454	-11.3438	-11.2141	-9.80932	-10.1174	-10.3004	-9.56008	-9.69312
2-METHYLBUTYRIC ACID	-8.3307	-8.41057	-8.31264	-9.05221	-9.05381	-4.80079	-4.70728	-4.76585	-4.15425	-4.22804
ISOVALERIC ACID	-8.80514	-8.84034	-8.92104	-9.05689	-8.80359	-4.83354	-4.79054	-4.81521	-4.73149	-4.80266
VALERIC ACID	-9.12911	-9.28786	-9.62233	-8.7345	-9.17055	-7.63616	-7.59812	-7.67904	-7.93844	-7.9913
2-METHYLVALERIC ACID	-11.7613	-11.2946	-11.4688	-12.2361	-11.8554	-11.1001	-11.4268	-11.2545	-10.4563	-10.4658
HEXANOIC ACID	-8.7358	-8.53732	-9.06425	-8.63974	-9.03963	-8.9678	-8.91333	-9.09788	-8.80006	-8.92933
ACETOACETIC ACID (1)	-11.6155	-11.4545	-11.9199	-11.9926	-11.8106	-13.3338	-11.7787	-12.3832	-11.4803	-11.665
unknown 300027	-6.93037	-6.95929	-6.94645	-8.40268	-8.73871	-9.55894	-9.58311	-9.65563	-8.14415	-8.31852
unknown 300029	-7.18177	-7.04701	-7.06157	-7.25003	-7.20097	-4.28097	-4.33819	-4.34446	-4.18943	-4.24155
unknown 300031	-14.2832	-14.606	-14.1308	-13.8726	-14.482	-15.128	-13.529	-14.9447	-14.6363	-14.7828
unknown 300040	-9.58905	-9.57351	-9.51492	-11.0515	-10.8903	-8.33209	-8.36835	-8.45943	-7.27315	-7.29078
unknown 300042	-9.62655	-9.6756	-9.67171	-10.6608	-11.0874	-8.61234	-8.73659	-8.68731	-7.70699	-7.71974
unknown 300045	-8.75616	-8.90741	-8.8578	-9.339	-9.42936	-7.73346	-7.97385	-7.98097	-7.48908	-7.45992
unknown 300047	-12.1062	-12.5726	-12.1637	-12.5111	-13.5004	-8.70222	-8.86061	-8.2378	-8.18476	-7.76518
unknown 300049	-10.2957	-10.7272	-10.4586	-10.2434	-11.4517	-10.9017	-10.3376	-10.9926	-11.0306	-10.5013
unknown 300051	-15.929	-16.196	-16.0045	-16.7527	-17.0547	-16.6705	-15.8658	-16.142	-15.3767	-15.2984
unknown 300052	-16.204	-16.781	-16.3437	-16.6548	-17.2642	-18.6308	-17.4951	-17.8492	-17.4184	-17.5649
NON-VOLATILES
unknown (100000)	-8.09355	-7.87792	-7.75552	-8.03525	-8.31179	-8.8529	-8.41225	-8.85489	-8.08872	-8.94463
PYRUVATE	-7.29532	-8.05201	-8.14554	-8.449	-8.28123	-9.71738	-9.68989	-9.32892	-8.77788	-9.34989
2-KETOBUTYRATE	-10.0288	-10.8282	-10.7624	-10.8333	-10.7587	-11.5258	-11.2598	-11.1732	-10.6424	-11.7657
2-KETOISOVALERATE-1	-12.2562	-12.9781	-12.9588	-13.2754	-12.9423	-14.5613	-14.0387	-13.7043	-13.5388	-14.0856
2-KETOISOVALERATE-2	-11.1321	-11.7467	-11.8017	-12.2961	-11.8964	-13.7916	-13.5985	-13.839	-12.8502	-13.7912
ARGININE	-7.64788	-7.95278	-7.8646	-7.80169	-7.69799	-8.71192	-8.62596	-8.44985	-8.54259	-8.84666
2-KETO-3-METHYLVALERATE-1	-11.2722	-12.3677	-12.3766	-14.2469	-13.794	-13.6093	-13.033	-13.6896	-12.5004	-12.4903
2-KETO-3-METHYLVALERATE-2	-10.304	-10.913	-11.0312	-13.1149	-12.6311	-12.8529	-12.9266	-12.2698	-11.2961	-11.4614
2-KETOISOCAPROATE	-10.2226	-10.9247	-11.1261	-11.451	-11.0552	-13.2358	-13.0013	-12.7882	-12.3944	-12.8495
unknown (100025)	-11.045	-11.6108	-11.2803	-11.9849	-11.8392	-12.6367	-12.0806	-11.8219	-11.7885	-12.3241
ETHANOLAMINE	-10.537	-11.018	-10.9406	-10.3144	-10.3661	-8.49854	-8.38789	-7.99109	-8.92617	-8.75568
LACTATE	-5.17672	-5.80032	-5.7524	-6.9865	-6.48004	-3.87382	-3.77377	-3.4701	-2.82237	-3.16937
ALANINE	-4.73901	-5.17242	-5.26035	-4.93167	-4.80285	-3.95329	-3.9175	-3.56679	-3.94367	-3.93603
2-HYDROXYBUTYRATE	-8.9552	-9.75022	-9.74362	-11.3557	-11.1688	-8.68194	-8.55344	-8.36467	-7.241	-7.27944
GLYCINE	-8.11498	-8.50791	-8.58816	-8.13161	-8.06636	-7.59714	-7.60781	-7.34842	-8.05645	-7.86762
SULFATE	-6.87419	-7.17782	-7.23765	-7.23499	-6.43115	-10.3833	-10.4014	-10.6973	-12.0461	-9.87188
3-HYDROXYPROPIONIC ACID	-8.42961	-9.02117	-9.00937	-10.7061	-10.2793	-9.66308	-9.56111	-9.27731	-8.44839	-8.45876
3-HYDROXYBUTYRATE	-11.4085	-11.8078	-11.9545	-13.9166	-13.0411	-11.9446	-12.1453	-11.4033	-10.9765	-11.0297
3-hydroxyisobutyrate	-7.74116	-8.4232	-8.39019	-10.117	-9.60375	-7.93637	-7.89594	-7.5625	-6.62489	-6.55478
aminoisobutyrate	-16.0457	-16.5457	-16.5623	-15.6143	-16.0286	-15.5391	-15.4708	-15.2258	-15.4064	-16.5727
unknown (100044)	-7.42059	-8.09078	-8.53543	-9.25208	-8.97517	-7.68718	-7.62866	-7.30495	-6.94119	-6.68605
BETA-ALANINE	-9.03399	-9.39974	-9.49878	-9.4559	-9.37594	-8.50312	-8.59108	-8.13906	-8.54856	-8.1335
2-HYDROXYCAPROATE	-10.2588	-10.9257	-10.9758	-10.2217	-10.3854	-8.91208	-8.87493	-8.8546	-9.31709	-9.47032
VALINE	-6.70751	-7.27291	-7.37362	-8.08247	-7.86258	-6.16303	-6.14752	-5.97174	-5.56874	-5.56459
unknown (100048)	-7.0603	-7.48346	-7.54934	-7.96125	-7.88737	-9.06725	-8.77467	-8.61208	-8.38016	-8.51422
UREA-1	-2.66381	-3.19324	-3.19304	-3.46004	-3.31889	-5.31659	-5.34383	-5.0321	-4.93454	-4.93036
urea-2	-14.1235	-14.2935	-14.4411	-14.5749	-14.6265	-15.1368	-14.6564	-14.7257	-15.3996	-13.6177
LEUCINE	-7.87405	-8.46306	-8.42743	-8.70834	-8.56513	-6.38135	-6.3889	-6.23991	-6.13219	-6.10605
ISOLEUCINE	-8.38169	-8.99251	-9.02169	-9.13746	-8.899	-6.6454	-6.6762	-6.49808	-6.50794	-6.42283
THREONINE-1	-11.3163	-11.4013	-11.4931	-9.82978	-9.62678	-11.9823	-11.5115	-11.1992	-14.3299	-13.4339
PROLINE	-7.44455	-7.97859	-8.07048	-8.03946	-7.80216	-6.02136	-5.99906	-5.70027	-5.78535	-5.62939
SUCCINATE	-6.24057	-6.68727	-6.7709	-7.46914	-6.95221	-4.04361	-4.02989	-3.72238	-3.65302	-3.63421
FUMARATE	-9.99323	-10.5179	-10.8169	-10.9365	-10.671	-11.8794	-11.6483	-10.8251	-11.6205	-11.3586
unknown (100067)	-8.69901	-9.24969	-9.3708	-9.82213	-9.57575	-10.8672	-10.7315	-10.5983	-10.3441	-10.3484
PIPECOLIC ACID	-9.24768	-9.68609	-10.0721	-10.279	-9.70868	-14.1311	-13.589	-13.5091	-12.8475	-13.2405
UREA	-13.8776	-14.1881	-14.402	-15.0955	-15.5098	-16.573	-16.637	-16.5508	-14.8875	-16.0538
GLUTARIC ACID	-8.38099	-8.86961	-9.10433	-10.0032	-9.50261	-8.24285	-8.25076	-8.16972	-7.65541	-7.40031
GLYCEROL	-8.13143	-8.75695	-9.0846	-9.65605	-9.45977	-8.71985	-8.54994	-8.13937	-8.18702	-7.87301
5-OXOPROLINE	-8.16806	-8.89045	-9.15822	-9.20259	-8.81212	-9.2829	-9.40644	-9.04828	-9.1929	-8.93947
unknown (100078)	-10.2426	-10.7666	-10.8963	-11.0448	-10.6678	-8.53652	-8.51906	-8.46718	-8.56535	-8.24878
METHIONINE	-10.3223	-10.8113	-10.9051	-10.9879	-10.718	-8.51093	-8.48119	-8.42437	-8.42086	-8.24087
SERINE	-7.21873	-7.62561	-7.84524	-6.96924	-6.71403	-12.5653	-11.7633	-11.7342	-12.8274	-13.0536
2-KETOGLUTARATE	-9.81717	-10.5399	-10.6624	-10.6738	-10.3642	-13.5576	-13.5996	-13.411	-13.4401	-13.3912
THREONINE-2	-10.3865	-10.7394	-11.5546	-9.99719	-9.75359	-11.7413	-11.6685	-11.2658	-12.6093	-12.9372
AMINOOCTANOIC ACID	-10.6837	-11.2691	-11.0822	-11.7511	-11.2718	-9.38593	-9.2347	-9.10292	-9.36005	-8.65042
unknown (100087)	-15.4238	-15.8454	-16.1498	-16.6027	-17.017	-17.8812	-18.0379	-17.9289	-16.3948	-17.5611
PHENYLALANINE	-8.70743	-9.20814	-9.27829	-9.34993	-9.14165	-7.90418	-7.8696	-7.80696	-7.84732	-7.5909
aminononanoic acid	-9.19336	-9.33996	-9.054	-9.72645	-9.84626	-13.7687	-13.8623	-13.5527	-13.2513	-13.6001
MALATE	-11.1737	-11.3154	-11.7972	-10.909	-10.7648	-10.9314	-10.8164	-10.4283	-11.2683	-10.9473
CITRAMALATE	-17.9064	-18.0765	-18.224	-18.5561	-17.0325	-18.9198	-18.4394	-18.5086	-19.1162	-18.6249
ASPARTATE	-10.9168	-11.3205	-11.6004	-10.6172	-10.5923	-13.3561	-13.0767	-12.8749	-14.0501	-13.6217
unknown (100094)	-7.73525	-8.18198	-8.53517	-8.86237	-8.48395	-11.3384	-11.8099	-11.7321	-11.1927	-10.6031
4-HYDROXYPROLINE	-7.23964	-7.62593	-7.63464	-8.69267	-8.36712	-10.5849	-10.412	-10.0774	-9.85754	-9.558
unknown (100098)	-14.3422	-15.071	-15.1704	-16.7897	-17.204	-19.2311	-18.9545	-19.3752	-16.5818	-17.7481
2-hydroxyglutarate	-9.98334	-10.4124	-10.5515	-10.6319	-10.1268	-8.01266	-7.978	-7.83446	-8.28423	-7.78263
unknown (100100)	-16.813	-17.1538	-16.8089	-16.8399	-17.2542	-17.546	-17.2644	-17.1718	-16.6319	-17.7982
unknown (100101)	-17.9832	-18.1533	-18.3008	-17.0891	-17.4081	-18.9966	-18.5162	-18.5854	-21.0826	-17.875
HYPOXANTHINE	-9.91523	-10.6049	-10.7662	-9.04711	-8.71588	-10.2394	-10.0784	-9.93124	-11.5227	-12.1677
GLUTAMATE	-8.96377	-9.68199	-9.67843	-9.21273	-9.01103	-9.02857	-8.83436	-8.52475	-9.8435	-9.38396
unknown (100104)	-16.3235	-16.9983	-16.7903	-16.296	-16.7103	-16.9496	-16.353	-16.0672	-16.088	-17.2543
ASPARAGINE	-10.0158	-10.6454	-10.4096	-10.7613	-10.8062	-15.2362	-13.9043	-14.777	-14.0984	-14.968
unknown (100112)	-18.201	-18.3711	-18.5186	-17.8624	-17.2525	-19.2144	-18.734	-18.8032	-17.9517	-21.2426
unknown (100113)	-10.51	-11.0567	-10.6952	-10.6579	-10.4031	-10.5271	-10.1459	-9.87289	-10.7757	-10.2227
LYSINE	-16.6833	-17.281	-16.932	-15.8912	-16.3055	-15.4967	-15.4331	-15.1951	-15.6832	-16.8496
GLUTAMINE	-10.0882	-10.5296	-10.2919	-10.0218	-9.94524	-10.6893	-10.7262	-10.5057	-11.7525	-10.6768
unknown (100121)	-10.5457	-11.0113	-10.5563	-11.3904	-11.262	-12.9268	-12.8525	-13.5299	-11.9854	-11.5938
unknown (100124)	-7.50532	-8.02057	-8.11472	-8.7107	-8.55814	-10.8161	-10.8253	-10.6799	-10.5393	-9.87004
glycerol-3-phosphate	-9.21316	-9.93189	-9.82178	-10.1015	-10.1501	-10.58	-10.5154	-10.2272	-9.91325	-9.56437
unknown (100131)	-11.2068	-11.9698	-11.7044	-11.9106	-11.9962	-11.1851	-11.6006	-12.218	-11.3947	-11.0699
unknown (100132)	-9.89452	-10.5603	-10.4803	-12.3781	-11.9838	-9.833	-9.86573	-10.2147	-9.24508	-9.00143
XANTHINE	-9.74686	-10.4124	-10.1546	-10.4974	-10.5875	-8.82987	-8.78137	-8.77009	-8.66747	-8.20928
CITRATE-1	-8.89786	-9.20863	-9.27953	-9.23875	-9.22282	-12.9043	-13.0402	-12.8414	-13.0854	-12.8441
CITRATE-2	-22.0896	-22.2596	-22.4072	-22.2901	-22.7044	-23.1029	-22.6225	-22.6918	-22.0822	-23.2485
TYROSINE	-8.98309	-9.58636	-9.56966	-9.23221	-9.06248	-7.61212	-7.67742	-7.65468	-8.12081	-7.72087
URIC ACID	-6.08933	-6.75559	-7.13686	-8.28678	-8.08082	-10.0321	-10.1152	-10.1244	-9.37717	-8.81484
3-HYDROXYISOVALERATE	-16.1942	-16.3643	-16.5118	-16.7805	-16.516	-17.2076	-16.7272	-16.7964	-16.2715	-16.9517
4-HYDROXYBUTYRATE	-12.1625	-12.402	-13.6643	-13.5915	-12.7604	-12.2469	-12.2888	-12.2241	-11.9822	-12.0898
unknown (100164)	-22.0896	-22.2596	-22.4072	-22.2901	-22.7044	-23.1029	-22.6225	-22.6918	-22.0822	-23.2485
unknown (100168)	-8.14467	-8.59762	-8.55221	-9.29187	-8.61225	-13.2768	-13.5235	-13.604	-13.3828	-12.7667
unknown (100170)	-16.2685	-16.3441	-16.4162	-16.3951	-16.8094	-16.9912	-17.1496	-16.9213	-16.1871	-17.3534
HISTIDINE	-16.6648	-17.1391	-16.9174	-16.1541	-16.5684	-15.9049	-16.1466	-15.8548	-15.9462	-17.1125
unknown (100174)	-17.4734	-17.6435	-17.791	-17.7547	-17.0649	-18.4868	-18.0063	-18.0756	-17.564	-19.212
unknown (100175)	-12.0484	-13.1928	-12.762	-11.9217	-12.2001	-14.9978	-14.425	-15.0817	-16.0493	-15.1077
unknown (100176)	-18.2855	-18.4555	-18.6031	-18.338	-17.9697	-19.2989	-18.8184	-18.8877	-19.1006	-19.4718
unknown (100178)	-8.45768	-9.18914	-9.16305	-10.605	-9.95906	-13.2161	-13.3259	-14.1861	-12.7703	-12.4042
unknown (100182)	-17.3077	-18.1278	-17.934	-15.6825	-16.0968	-14.1039	-14.1267	-13.9888	-15.4746	-16.6409

## Sheet: Exponentiated_Corrected_Data
	NN2..1	NN2..2A	NN2..3A	NN2..5	NN2..6	AN2..1	AN2..2	AN2..3	AN2..4	AN2..5
VOLATILES
METHACRYLIC ACID	0.000113767	0.000119274	0.000112514	0.000283059	0.000102263	8.13292e-05	0.000116369	0.000100828	6.24443e-05	5.66005e-05
BUTYRIC ACID	0.000195139	0.000190449	0.000165415	0.000195168	0.000123339	0.000759991	0.000816883	0.000804062	0.00101999	0.000930386
ACETOIN	1.02945e-05	1.27153e-05	6.75513e-06	1.94275e-05	5.61764e-06	3.74822e-06	7.38382e-06	6.53297e-06	3.37375e-06	2.79818e-06
ISOBUTYRIC ACID	0.00038297	0.000357397	0.000335278	0.000403039	0.000279115	0.00612718	0.0074227	0.00656128	0.00796606	0.00782567
3-HYDROXYBUTYRIC ACID	9.70972e-05	9.91001e-05	9.67369e-05	2.42298e-05	2.21196e-05	0.000220827	0.000236848	0.000204669	0.000656869	0.000700321
ACETOACETIC ACID (2)	2.56856e-05	2.43977e-05	2.91064e-05	1.25922e-05	1.23481e-05	2.82423e-06	5.08467e-06	5.37338e-06	1.34475e-05	1.51238e-05
TIGLIC ACID	5.86323e-05	7.04175e-05	7.88804e-05	2.37558e-05	2.54865e-05	0.000971168	0.00098284	0.000926141	0.00155025	0.001494
3-METHYLCROTONIC ACID	3.17221e-05	2.01614e-05	1.18238e-05	1.18425e-05	1.34833e-05	5.49371e-05	4.03699e-05	3.36211e-05	7.04869e-05	6.17065e-05
2-METHYLBUTYRIC ACID	0.000241004	0.000222502	0.000245397	0.000117132	0.000116945	0.00822322	0.00902932	0.00851568	0.0156976	0.014581
ISOVALERIC ACID	0.000149961	0.000144773	0.000133549	0.000116585	0.000150193	0.00795826	0.00830796	0.00810552	0.00881331	0.00820789
VALERIC ACID	0.000108462	9.25404e-05	6.62329e-05	0.000160936	0.000104059	0.00048268	0.000501395	0.000462418	0.000356763	0.000338393
2-METHYLVALERIC ACID	7.80067e-06	1.24399e-05	1.04512e-05	4.85232e-06	7.10039e-06	1.51108e-05	1.08992e-05	1.29492e-05	2.87664e-05	2.84955e-05
HEXANOIC ACID	0.000160727	0.000196015	0.00011573	0.000176933	0.000118614	0.000127448	0.000134583	0.000111903	0.000150724	0.000132447
ACETOACETIC ACID (1)	9.02472e-06	1.06017e-05	6.65658e-06	6.18993e-06	7.42545e-06	1.61882e-06	7.66595e-06	4.18817e-06	1.03318e-05	8.58954e-06
unknown 300027	0.000977636	0.000949773	0.000962043	0.000224265	0.000160261	7.05678e-05	6.88826e-05	6.40639e-05	0.000290428	0.000243958
unknown 300029	0.000760321	0.000870004	0.000857432	0.000710152	0.000745864	0.0138293	0.0130601	0.0129785	0.0151549	0.0143853
unknown 300031	6.26458e-07	4.53606e-07	7.29582e-07	9.4451e-07	5.13503e-07	2.69154e-07	1.33181e-06	3.233e-07	4.40105e-07	3.80118e-07
unknown 300040	6.84742e-05	6.9547e-05	7.37435e-05	1.58637e-05	1.86388e-05	0.00024067	0.000232097	0.000211894	0.00069392	0.000681795
unknown 300042	6.59544e-05	6.27975e-05	6.30417e-05	2.34452e-05	1.53037e-05	0.000181848	0.000160601	0.000168712	0.000449671	0.000443977
unknown 300045	0.000157489	0.000135382	0.000142267	8.79274e-05	8.03308e-05	0.000437926	0.000344349	0.000341908	0.000559156	0.0005757
unknown 300047	5.52506e-06	3.46563e-06	5.21638e-06	3.68538e-06	1.3704e-06	0.000166217	0.000141868	0.000264465	0.000278872	0.000424255
unknown 300049	3.37791e-05	2.1939e-05	2.87004e-05	3.55925e-05	1.06313e-05	1.84264e-05	3.23932e-05	1.68256e-05	1.61988e-05	2.75004e-05
unknown 300051	1.20818e-07	9.25012e-08	1.12025e-07	5.30155e-08	3.91951e-08	5.75536e-08	1.28699e-07	9.76424e-08	2.09894e-07	2.26971e-07
unknown 300052	9.17691e-08	5.15336e-08	7.98048e-08	5.84698e-08	3.17884e-08	8.1045e-09	2.52346e-08	1.77084e-08	2.72447e-08	2.35312e-08
NON-VOLATILES
unknown (100000)	0.000305502	0.00037902	0.000428371	0.000323844	0.000245603	0.000142966	0.00022213	0.000142683	0.000306983	0.000130436
PYRUVATE	0.000678709	0.000318461	0.000290027	0.000214114	0.000253224	6.02273e-05	6.19061e-05	8.8818e-05	0.000154104	8.69746e-05
2-KETOBUTYRATE	4.41101e-05	1.9832e-05	2.11809e-05	1.97318e-05	2.1259e-05	9.87165e-06	1.28809e-05	1.4046e-05	2.38821e-05	7.76669e-06
2-KETOISOVALERATE-1	4.75546e-06	2.31046e-06	2.35542e-06	1.71624e-06	2.39457e-06	4.74342e-07	7.99938e-07	1.11758e-06	1.31875e-06	7.63347e-07
2-KETOISOVALERATE-2	1.46355e-05	7.91522e-06	7.49156e-06	4.56946e-06	6.81518e-06	1.02419e-06	1.24235e-06	9.76784e-07	2.62556e-06	1.02461e-06
ARGININE	0.000477055	0.000351683	0.000384103	0.000409041	0.000453737	0.000164611	0.000179387	0.000213933	0.000194984	0.000143861
2-KETO-3-METHYLVALERATE-1	1.27212e-05	4.25358e-06	4.21607e-06	6.49616e-07	1.02173e-06	1.22907e-06	2.18695e-06	1.13419e-06	3.72523e-06	3.76281e-06
2-KETO-3-METHYLVALERATE-2	3.35005e-05	1.822e-05	1.61889e-05	2.01493e-06	3.26878e-06	2.61856e-06	2.43238e-06	4.69108e-06	1.24208e-05	1.05288e-05
2-KETOISOCAPROATE	3.63394e-05	1.80074e-05	1.47229e-05	1.06387e-05	1.58049e-05	1.78547e-06	2.2575e-06	2.79361e-06	4.14191e-06	2.62747e-06
unknown (100025)	1.59662e-05	9.06777e-06	1.26185e-05	6.23743e-06	7.21579e-06	3.25052e-06	5.66817e-06	7.34228e-06	7.59126e-06	4.44351e-06
ETHANOLAMINE	2.65359e-05	1.64033e-05	1.77241e-05	3.31507e-05	3.14821e-05	0.000203766	0.000227606	0.000338465	0.000132866	0.000157563
LACTATE	0.00564649	0.00302659	0.00317516	0.000924272	0.00153375	0.0207789	0.0229654	0.031114	0.059465	0.0420303
ALANINE	0.00874732	0.00567085	0.0051935	0.00721447	0.00820634	0.0191914	0.0198908	0.0282463	0.0193769	0.0195255
2-HYDROXYBUTYRATE	0.000129064	5.8282e-05	5.8668e-05	1.17027e-05	1.41082e-05	0.000169621	0.00019288	0.000232955	0.000716594	0.000689574
GLYCINE	0.000299026	0.000201866	0.000186298	0.000294093	0.000313924	0.000501887	0.000496558	0.000643609	0.000317049	0.000382943
SULFATE	0.00103413	0.000763327	0.000718998	0.000720914	0.00161059	3.09454e-05	3.0391e-05	2.26068e-05	5.86734e-06	5.16055e-05
3-HYDROXYPROPIONIC ACID	0.000218306	0.000120825	0.000122259	2.24089e-05	3.43376e-05	6.35887e-05	7.04143e-05	9.35223e-05	0.000214246	0.000212035
3-HYDROXYBUTYRATE	1.11006e-05	7.44651e-06	6.43009e-06	9.0384e-07	2.16928e-06	6.49405e-06	5.3132e-06	1.11584e-05	1.70993e-05	1.62135e-05
3-hydroxyisobutyrate	0.000434568	0.00021971	0.000227084	4.03852e-05	6.74755e-05	0.000357502	0.00037225	0.000519574	0.00132692	0.00142329
aminoisobutyrate	1.0751e-07	6.52073e-08	6.41331e-08	1.65493e-07	1.09357e-07	1.78431e-07	1.91042e-07	2.44071e-07	2.0375e-07	6.34715e-08
unknown (100044)	0.000598799	0.000306351	0.000196386	9.59119e-05	0.000126512	0.000458671	0.000486314	0.000672203	0.000967115	0.0012482
BETA-ALANINE	0.000119285	8.2746e-05	7.49433e-05	7.82266e-05	8.47389e-05	0.000202834	0.000185756	0.000291911	0.000193824	0.000293538
2-HYDROXYCAPROATE	3.50487e-05	1.79904e-05	1.71104e-05	3.63734e-05	3.08808e-05	0.000134751	0.000139851	0.000142724	8.98752e-05	7.71068e-05
VALINE	0.0012217	0.000694091	0.00062759	0.000308908	0.000384878	0.00210586	0.00213877	0.0025498	0.00381527	0.00383115
unknown (100048)	0.000858523	0.00056231	0.000526458	0.000348717	0.000375456	0.000115383	0.000154601	0.000181894	0.000229373	0.000200595
UREA-1	0.0696825	0.0410388	0.0410468	0.0314284	0.036193	0.00490948	0.00477753	0.0065251	0.00719377	0.00722393
urea-2	7.34945e-07	6.20032e-07	5.34965e-07	4.67931e-07	4.44403e-07	2.66789e-07	4.3133e-07	4.02468e-07	2.05142e-07	1.21877e-06
LEUCINE	0.00038049	0.000211125	0.000218783	0.000165203	0.000190639	0.00169284	0.0016801	0.00195002	0.00217183	0.00222935
ISOLEUCINE	0.000229022	0.000124338	0.000120761	0.000107561	0.000136525	0.00129999	0.00126056	0.00150633	0.00149154	0.00162406
THREONINE-1	1.21734e-05	1.11813e-05	1.02002e-05	5.38246e-05	6.59389e-05	6.25397e-06	1.00141e-05	1.36849e-05	5.97882e-07	1.4647e-06
PROLINE	0.000584619	0.000342724	0.000312634	0.000322483	0.000408851	0.00242637	0.00248109	0.00334506	0.00307223	0.00359077
SUCCINATE	0.00194874	0.00124668	0.00114666	0.000570419	0.000956519	0.017534	0.0177763	0.0241764	0.0259128	0.0264048
FUMARATE	4.57084e-05	2.70489e-05	2.00578e-05	1.7796e-05	2.32088e-05	6.93153e-06	8.73359e-06	1.98943e-05	8.98008e-06	1.16684e-05
unknown (100067)	0.00016675	9.61414e-05	8.51752e-05	5.42378e-05	6.93913e-05	1.90743e-05	2.18459e-05	2.49587e-05	3.21808e-05	3.20434e-05
PIPECOLIC ACID	9.63349e-05	6.21418e-05	4.22409e-05	3.43479e-05	6.07536e-05	7.29343e-07	1.25425e-06	1.35858e-06	2.63261e-06	1.7771e-06
UREA	9.39827e-07	6.88964e-07	5.56299e-07	2.78039e-07	1.83727e-07	6.34499e-08	5.95149e-08	6.48723e-08	3.42313e-07	1.06636e-07
GLUTARIC ACID	0.000229183	0.000140597	0.000111183	4.52536e-05	7.46568e-05	0.000263134	0.000261059	0.000283096	0.000473478	0.000611065
GLYCEROL	0.000294147	0.000157364	0.000113399	6.40369e-05	7.79245e-05	0.000163312	0.000193558	0.000291821	0.000278241	0.000380886
5-OXOPROLINE	0.000283568	0.000137698	0.00010535	0.000100778	0.000148918	9.30011e-05	8.21927e-05	0.000117593	0.00010176	0.00013111
unknown (100078)	3.56187e-05	2.10928e-05	1.85266e-05	1.59707e-05	2.32832e-05	0.000196171	0.000199627	0.000210258	0.000190597	0.000261577
METHIONINE	3.28912e-05	2.01694e-05	1.83644e-05	1.69046e-05	2.2142e-05	0.000201256	0.000207333	0.000219455	0.000220225	0.000263655
SERINE	0.000732732	0.000487796	0.00039161	0.00094037	0.00121376	3.49105e-06	7.78519e-06	8.01521e-06	2.68604e-06	2.14241e-06
2-KETOGLUTARATE	5.45074e-05	2.64595e-05	2.34099e-05	2.31442e-05	3.15414e-05	1.29429e-06	1.24094e-06	1.49852e-06	1.4556e-06	1.52855e-06
THREONINE-2	3.08449e-05	2.1675e-05	9.59229e-06	4.55278e-05	5.80856e-05	7.95856e-06	8.55885e-06	1.28039e-05	3.34087e-06	2.40679e-06
AMINOOCTANOIC ACID	2.29143e-05	1.27612e-05	1.53835e-05	7.88032e-06	1.27269e-05	8.38958e-05	9.75935e-05	0.000111341	8.60954e-05	0.000175053
unknown (100087)	2.00237e-07	1.31355e-07	9.68764e-08	6.15923e-08	4.06998e-08	1.71517e-08	1.46643e-08	1.63526e-08	7.58305e-08	2.36224e-08
PHENYLALANINE	0.000165352	0.00010022	9.34309e-05	8.69714e-05	0.000107111	0.000369197	0.000382188	0.000406895	0.000390797	0.000505026
aminononanoic acid	0.000101713	8.78433e-05	0.000116922	5.96837e-05	5.2945e-05	1.04795e-06	9.54306e-07	1.30054e-06	1.75804e-06	1.24032e-06
MALATE	1.40389e-05	1.2184e-05	7.52558e-06	1.82933e-05	2.11294e-05	1.78871e-05	2.00672e-05	2.95821e-05	1.27716e-05	1.76061e-05
CITRAMALATE	1.67236e-08	1.41087e-08	1.2173e-08	8.73362e-09	4.00761e-08	6.07074e-09	9.81484e-09	9.15809e-09	4.98834e-09	8.15304e-09
ASPARTATE	1.81513e-05	1.21214e-05	9.1621e-06	2.44909e-05	2.51099e-05	1.58316e-06	2.09347e-06	2.56152e-06	7.90878e-07	1.21388e-06
unknown (100094)	0.000437142	0.000279648	0.000196438	0.00014162	0.00020676	1.19066e-05	7.43063e-06	8.0315e-06	1.37738e-05	2.48396e-05
4-HYDROXYPROLINE	0.000717571	0.00048764	0.000483414	0.000167811	0.000232383	2.52946e-05	3.00688e-05	4.20178e-05	5.23511e-05	7.06339e-05
unknown (100098)	5.90576e-07	2.8494e-07	2.57986e-07	5.10876e-08	3.37584e-08	4.44665e-09	5.86342e-09	3.85012e-09	6.28975e-08	1.95936e-08
2-hydroxyglutarate	4.61625e-05	3.00578e-05	2.61534e-05	2.41345e-05	3.9993e-05	0.000331241	0.000342925	0.000395856	0.000252466	0.000416912
unknown (100100)	4.99137e-08	3.54978e-08	5.01181e-08	4.85893e-08	3.21076e-08	2.39804e-08	3.17805e-08	3.48634e-08	5.98217e-08	1.86354e-08
unknown (100101)	1.54874e-08	1.30659e-08	1.12733e-08	3.78705e-08	2.75273e-08	5.62202e-09	9.08937e-09	8.48117e-09	6.98169e-10	1.72582e-08
HYPOXANTHINE	4.94161e-05	2.47937e-05	2.1101e-05	0.00011773	0.000163961	3.5734e-05	4.19746e-05	4.86315e-05	9.90249e-06	5.19567e-06
GLUTAMATE	0.000127962	6.23974e-05	6.26197e-05	9.97616e-05	0.000122057	0.000119934	0.000145641	0.000198495	5.30911e-05	8.40617e-05
unknown (100104)	8.14304e-08	4.14705e-08	5.10601e-08	8.37025e-08	5.53102e-08	4.35387e-08	7.90681e-08	1.05223e-07	1.03052e-07	3.21023e-08
ASPARAGINE	4.46867e-05	2.38109e-05	3.01432e-05	2.12034e-05	2.02731e-05	2.41546e-07	9.1507e-07	3.82324e-07	7.53635e-07	3.15847e-07
unknown (100112)	1.24563e-08	1.05087e-08	9.06692e-09	1.74772e-08	3.21618e-08	4.5217e-09	7.31044e-09	6.82127e-09	1.59829e-08	5.94914e-10
unknown (100113)	2.72635e-05	1.57808e-05	2.26529e-05	2.35152e-05	3.03382e-05	2.6801e-05	3.92352e-05	5.15534e-05	2.09008e-05	3.63363e-05
LYSINE	5.68248e-08	3.12563e-08	4.43129e-08	1.25468e-07	8.29088e-08	1.86157e-07	1.9837e-07	2.51682e-07	1.54473e-07	4.81207e-08
GLUTAMINE	4.15661e-05	2.67346e-05	3.39065e-05	4.44224e-05	4.79553e-05	2.27883e-05	2.19619e-05	2.73798e-05	7.86948e-06	2.3073e-05
unknown (100121)	2.63057e-05	1.65139e-05	2.6029e-05	1.13039e-05	1.28526e-05	2.43191e-06	2.6196e-06	1.33052e-06	6.23428e-06	9.22325e-06
unknown (100124)	0.000550148	0.000328634	0.000299102	0.000164813	0.000191977	2.00731e-05	1.989e-05	2.30027e-05	2.64741e-05	5.17007e-05
glycerol-3-phosphate	9.97185e-05	4.85999e-05	5.42571e-05	4.10173e-05	3.9074e-05	2.54184e-05	2.71149e-05	3.61731e-05	4.95141e-05	7.01856e-05
unknown (100131)	1.35818e-05	6.33259e-06	8.25734e-06	6.71899e-06	6.1679e-06	1.38789e-05	9.16103e-06	4.94065e-06	1.12555e-05	1.55742e-05
unknown (100132)	5.04506e-05	2.59261e-05	2.80853e-05	4.20993e-06	6.24454e-06	5.36515e-05	5.19238e-05	3.66296e-05	9.65853e-05	0.000123233
XANTHINE	5.84779e-05	3.00576e-05	3.88982e-05	2.76087e-05	2.52284e-05	0.000146297	0.000153568	0.000155309	0.000172094	0.000272117
CITRATE-1	0.000136681	0.000100172	9.33154e-05	9.71994e-05	9.87596e-05	2.48726e-06	2.17125e-06	2.64873e-06	2.07526e-06	2.64176e-06
CITRATE-2	2.55048e-10	2.1517e-10	1.85649e-10	2.08697e-10	1.37906e-10	9.25837e-11	1.49684e-10	1.39668e-10	2.56942e-10	8.00415e-11
TYROSINE	0.000125514	6.86592e-05	6.9815e-05	9.78367e-05	0.000115935	0.000494421	0.000463168	0.000473824	0.000297288	0.000443475
URIC ACID	0.00226693	0.00116436	0.000795247	0.000251824	0.000309417	4.39659e-05	4.04587e-05	4.00884e-05	8.46342e-05	0.000148512
3-HYDROXYISOVALERATE	9.26679e-08	7.81787e-08	6.74527e-08	5.15611e-08	6.71732e-08	3.36389e-08	5.43855e-08	5.07464e-08	8.57819e-08	4.34502e-08
4-HYDROXYBUTYRATE	5.22287e-06	4.11016e-06	1.16329e-06	1.25112e-06	2.87239e-06	4.79976e-06	4.60285e-06	4.91047e-06	6.25442e-06	5.61627e-06
unknown (100164)	2.55048e-10	2.1517e-10	1.85649e-10	2.08697e-10	1.37906e-10	9.25837e-11	1.49684e-10	1.39668e-10	2.56942e-10	8.00415e-11
unknown (100168)	0.000290279	0.000184545	0.000193119	9.2171e-05	0.000181864	1.71387e-06	1.33908e-06	1.23555e-06	1.54139e-06	2.85433e-06
unknown (100170)	8.60324e-08	7.97685e-08	7.42216e-08	7.58063e-08	5.00924e-08	4.17636e-08	3.56483e-08	4.47887e-08	9.33304e-08	2.90739e-08
HISTIDINE	5.78872e-08	3.60239e-08	4.49632e-08	9.64613e-08	6.37411e-08	1.23764e-07	9.71924e-08	1.30124e-07	1.1876e-07	3.69957e-08
unknown (100174)	2.57862e-08	2.17544e-08	1.87697e-08	1.94633e-08	3.87979e-08	9.36053e-09	1.51336e-08	1.41209e-08	2.35535e-08	4.53236e-09
unknown (100175)	5.85415e-06	1.86396e-06	2.86764e-06	6.64432e-06	5.02972e-06	3.06589e-07	5.43653e-07	2.81896e-07	1.07123e-07	2.74656e-07
unknown (100176)	1.14473e-08	9.65744e-09	8.33245e-09	1.0862e-08	1.56978e-08	4.15543e-09	6.71826e-09	6.26872e-09	5.06637e-09	3.49535e-09
unknown (100178)	0.000212264	0.000102143	0.000104843	2.47912e-05	4.7297e-05	1.82099e-06	1.63167e-06	6.90346e-07	2.84402e-06	4.10119e-06
unknown (100182)	3.04343e-08	1.34023e-08	1.62689e-08	1.54585e-07	1.02149e-07	7.49445e-07	7.32576e-07	8.40899e-07	1.90321e-07	5.92879e-08
