# Supplementary material for: Profiling the Anaerobic Response of C. elegans Using GC-MS
Source: PLoS One. 2012 Sep 27;7(9):e46140. doi: 10.1371/journal.pone.0046140 (PMC3459875; doi:10.1371/journal.pone.0046140)
Supplement: File S2 — Rea Lab mass spectral library. (MSP) [file pone.0046140.s004.msp]

Name: 100148
Synon: artifact
Comments: T: + c Full ms [ 50.00-700.00]
DB#: 5
Num Peaks: 58
52 1; 55 1; 56 1; 57 11; 58 1; 
59 14; 66 9; 67 1; 71 1; 72 5; 
73 94; 74 8; 75 7; 85 1; 87 3; 
99 2; 101 2; 102 2; 103 7; 104 1; 
105 3; 113 1; 115 3; 116 3; 117 58; 
118 8; 119 11; 120 1; 129 1; 130 1; 
131 57; 132 14; 133 70; 134 7; 135 4; 
143 3; 144 2; 145 9; 147 999; 148 200; 
149 101; 150 10; 151 2; 157 1; 159 3; 
173 3; 175 1; 186 1; 187 3; 188 2; 
189 329; 190 63; 191 27; 192 3; 231 10; 
232 2; 246 8; 247 1; 

Name: 100149
Synon: artifact
Comments: T: + c Full ms [ 50.00-700.00]
DB#: 6
Num Peaks: 63
52 3; 57 11; 59 26; 60 13; 63 4; 
65 2; 66 17; 67 1; 68 1; 70 1; 
72 6; 73 44; 74 15; 75 4; 76 11; 
77 21; 78 7; 81 2; 83 1; 85 4; 
87 7; 91 2; 96 2; 102 2; 103 8; 
105 2; 111 1; 113 4; 115 8; 116 2; 
117 37; 118 7; 119 17; 120 3; 122 1; 
131 39; 132 16; 133 999; 134 152; 135 83; 
136 3; 146 2; 147 86; 148 11; 149 7; 
171 2; 172 2; 173 4; 174 2; 175 25; 
177 2; 178 1; 183 1; 184 83; 187 1; 
188 5; 189 199; 190 39; 191 12; 192 2; 
205 3; 207 1; 231 2; 

Name: 100002
Synon: artifact
Comments: T: + c Full ms [ 50.00-700.00]
DB#: 7
Num Peaks: 138
51 2; 52 3; 53 3; 55 22; 56 33; 
57 95; 58 86; 59 138; 60 51; 61 32; 
62 8; 63 16; 64 4; 69 43; 70 5; 
71 4; 72 27; 73 999; 74 127; 75 520; 
76 66; 77 418; 78 39; 79 22; 80 91; 
81 93; 82 1; 83 5; 85 10; 86 14; 
87 24; 88 268; 89 347; 90 39; 91 34; 
92 9; 93 7; 94 1; 95 7; 96 14; 
97 3; 98 2; 99 27; 100 9; 101 5; 
102 1; 103 7; 104 99; 105 21; 106 4; 
107 15; 108 15; 109 10; 110 58; 111 3; 
112 1; 113 2; 114 10; 115 92; 116 9; 
117 11; 118 20; 119 14; 120 16; 121 2; 
122 3; 123 95; 124 8; 125 29; 126 14; 
128 13; 129 3; 130 16; 131 9; 132 28; 
133 33; 134 308; 135 55; 136 22; 137 31; 
138 6; 143 15; 146 1; 148 2; 150 1; 
152 3; 154 1; 156 43; 157 48; 158 1; 
159 1; 161 2; 163 27; 164 4; 165 3; 
169 2; 170 3; 171 1; 172 3; 173 1; 
174 1; 175 3; 176 9; 177 2; 181 6; 
183 13; 184 268; 185 40; 186 14; 196 1; 
197 1; 198 7; 199 292; 200 162; 201 22; 
202 4; 205 14; 206 3; 213 1; 219 31; 
220 4; 221 1; 223 1; 226 9; 229 2; 
230 3; 231 191; 232 20; 233 6; 237 1; 
240 3; 241 9; 242 462; 243 65; 244 20; 
245 1; 258 5; 259 1; 

Name: 100003
Synon: artifact
Comments: T: + c Full ms [ 50.00-700.00]
DB#: 8
Num Peaks: 85
52 3; 53 3; 54 1; 55 15; 56 33; 
57 41; 60 11; 62 4; 64 2; 65 6; 
68 2; 69 9; 70 4; 71 7; 72 8; 
73 68; 74 41; 81 11; 84 3; 85 20; 
86 7; 88 6; 98 9; 99 11; 100 31; 
101 10; 105 4; 109 3; 110 14; 113 19; 
114 6; 115 26; 116 78; 117 14; 122 1; 
127 3; 128 2; 130 195; 131 32; 132 77; 
133 3; 135 5; 137 4; 143 1; 144 4; 
145 17; 146 999; 147 191; 148 66; 149 2; 
150 8; 155 1; 160 2; 172 10; 174 3; 
176 9; 178 1; 181 7; 182 4; 183 51; 
186 15; 187 15; 188 722; 189 127; 190 47; 
191 7; 192 1; 194 1; 195 1; 196 1; 
198 2; 200 1; 202 2; 211 1; 214 1; 
221 3; 225 1; 226 3; 229 2; 230 22; 
231 8; 232 1; 241 2; 246 2; 386 1; 

Name: 100007
Synon: artifact
Comments: T: + c Full ms [ 50.00-700.00]
DB#: 9
Num Peaks: 82
51 7; 55 22; 56 21; 57 383; 58 77; 
60 11; 67 1; 68 1; 70 10; 71 87; 
72 14; 73 30; 74 73; 75 57; 76 1; 
80 4; 83 6; 84 24; 85 123; 86 4; 
90 15; 92 4; 98 7; 99 10; 100 7; 
102 11; 103 1; 106 1; 109 1; 113 5; 
114 10; 115 104; 116 15; 117 26; 118 5; 
119 170; 122 3; 127 26; 128 3; 130 135; 
131 155; 132 999; 133 183; 139 2; 141 12; 
144 2; 145 3; 146 19; 147 195; 148 400; 
149 55; 150 25; 151 1; 154 4; 155 8; 
156 3; 157 2; 163 1; 165 3; 171 3; 
172 5; 173 15; 174 3; 180 4; 181 2; 
187 5; 189 17; 190 2; 198 4; 204 114; 
205 13; 206 11; 224 1; 244 1; 246 7; 
248 1; 261 25; 262 5; 263 1; 326 1; 
410 1; 545 1; 

Name: 100008
Synon: artifact
Comments: T: + c Full ms [ 50.00-700.00]
DB#: 10
Num Peaks: 81
50 3; 51 4; 52 8; 53 10; 54 7; 
55 149; 56 132; 57 892; 58 28; 59 3; 
62 3; 63 2; 66 7; 67 11; 68 23; 
69 158; 70 194; 71 999; 72 44; 74 3; 
82 2; 83 85; 84 178; 85 746; 86 56; 
87 2; 89 1; 91 3; 95 5; 96 2; 
97 15; 98 40; 99 191; 105 1; 106 1; 
110 33; 111 16; 112 72; 113 165; 114 16; 
120 3; 121 3; 125 10; 126 71; 127 184; 
128 7; 131 12; 133 19; 140 3; 141 10; 
144 1; 147 2; 148 2; 153 1; 154 13; 
155 106; 156 5; 161 1; 162 1; 167 1; 
168 3; 169 43; 170 8; 171 1; 172 9; 
174 2; 180 2; 189 17; 190 2; 191 2; 
196 1; 197 4; 200 1; 207 1; 212 15; 
213 2; 221 3; 229 1; 258 1; 272 1; 
281 2; 

Name: 100150
Synon: artifact
Comments: T: + c Full ms [ 50.00-700.00]
DB#: 12
Num Peaks: 97
51 16; 53 9; 54 6; 55 184; 56 118; 
57 850; 58 80; 62 14; 66 7; 67 13; 
68 22; 69 24; 70 172; 71 999; 72 53; 
74 15; 79 8; 82 13; 84 179; 85 667; 
86 28; 87 7; 88 5; 89 2; 90 1; 
95 5; 98 38; 99 158; 102 2; 103 1; 
104 1; 105 2; 106 4; 107 1; 108 5; 
109 4; 112 59; 113 173; 114 32; 119 2; 
126 92; 127 217; 128 18; 130 2; 133 40; 
136 2; 140 5; 141 26; 142 1; 144 3; 
148 17; 149 2; 150 1; 154 7; 155 100; 
156 3; 158 2; 159 3; 168 10; 169 54; 
170 10; 172 2; 176 7; 177 11; 181 3; 
182 2; 186 9; 188 1; 192 3; 193 3; 
194 1; 197 6; 198 1; 199 1; 200 1; 
204 1; 205 2; 207 7; 208 2; 209 1; 
210 1; 211 2; 212 17; 213 4; 227 6; 
231 2; 236 2; 241 1; 248 1; 256 2; 
261 1; 269 1; 273 1; 281 2; 308 1; 
309 1; 554 1; 

Name: 100017
Synon: artifact
"Synon: H2CO3, TBS 2X"
Comments: T: + c Full ms [ 50.00-700.00]
DB#: 14
Num Peaks: 58
52 1; 55 2; 56 6; 57 22; 58 12; 
59 35; 60 4; 61 3; 66 12; 67 1; 
71 1; 72 7; 73 253; 74 24; 75 50; 
76 1; 83 1; 85 4; 87 1; 97 1; 
99 7; 101 1; 103 4; 115 11; 116 3; 
117 69; 118 10; 119 12; 127 3; 131 36; 
132 14; 133 57; 135 3; 143 1; 144 1; 
145 4; 146 8; 147 999; 148 155; 149 76; 
150 5; 159 2; 173 1; 176 2; 177 1; 
189 39; 190 6; 191 2; 202 1; 230 1; 
231 2; 232 6; 233 441; 234 84; 235 38; 
236 3; 275 7; 276 1; 

Name: 100151
Synon: artifact
Comments: T: + c Full ms [ 50.00-700.00]
DB#: 16
Num Peaks: 108
53 1; 54 5; 55 140; 56 105; 57 886; 
60 12; 62 1; 63 3; 65 4; 67 17; 
68 17; 69 159; 70 153; 71 999; 72 23; 
74 40; 78 20; 79 3; 81 3; 82 10; 
83 69; 84 139; 85 848; 86 38; 88 3; 
89 2; 91 10; 93 1; 95 9; 97 2; 
98 25; 99 289; 100 12; 102 2; 104 4; 
111 51; 112 68; 113 211; 114 15; 115 2; 
116 9; 124 2; 125 19; 126 71; 127 169; 
128 14; 129 4; 132 25; 133 1; 138 1; 
139 1; 140 9; 141 39; 142 3; 148 17; 
149 17; 152 2; 153 6; 154 25; 155 123; 
156 12; 160 1; 163 5; 168 11; 169 54; 
170 6; 174 1; 176 1; 182 6; 183 2; 
187 4; 189 40; 191 4; 194 2; 197 15; 
198 2; 200 1; 201 1; 205 1; 209 2; 
210 4; 221 7; 231 1; 232 3; 233 1; 
239 3; 248 2; 254 15; 263 1; 270 2; 
282 2; 287 1; 306 1; 323 1; 325 1; 
331 1; 385 1; 392 1; 401 1; 421 1; 
459 1; 460 1; 489 1; 496 2; 527 1; 
545 1; 630 1; 697 1; 

Name: 100035
Synon: artifact
"Synon: H2CO3, methoxime artifact"
Comments: T: + c Full ms [ 50.00-700.00]
DB#: 18
Num Peaks: 113
53 1; 55 9; 56 23; 57 130; 58 27; 
59 88; 60 8; 61 9; 66 3; 67 1; 
69 6; 70 12; 71 20; 72 34; 73 415; 
74 48; 75 151; 76 14; 77 5; 80 1; 
83 2; 84 4; 85 19; 86 13; 87 1; 
88 10; 89 134; 90 8; 91 11; 98 2; 
99 18; 100 143; 101 14; 102 8; 103 11; 
104 5; 105 3; 111 1; 112 2; 113 6; 
114 5; 115 19; 116 11; 117 31; 118 25; 
119 19; 120 2; 125 1; 126 2; 127 2; 
128 1; 129 2; 130 23; 131 40; 132 47; 
133 268; 134 39; 135 20; 136 2; 144 5; 
145 8; 146 25; 147 999; 148 179; 149 86; 
150 9; 151 1; 155 2; 157 8; 158 6; 
159 4; 160 31; 161 4; 162 7; 163 172; 
164 26; 165 11; 166 1; 169 1; 172 1; 
173 8; 174 176; 175 28; 176 15; 177 1; 
184 1; 188 3; 189 73; 190 15; 191 5; 
192 1; 206 3; 217 1; 231 1; 232 8; 
233 1; 234 1; 257 1; 258 1; 259 1; 
260 4; 261 11; 262 734; 263 159; 264 64; 
265 10; 266 1; 273 2; 304 26; 305 5; 
306 2; 319 5; 320 1; 

Name: 100152
Synon: artifact
Comments: T: + c Full ms [ 50.00-700.00]
DB#: 19
Num Peaks: 95
50 1; 52 3; 53 3; 55 28; 56 32; 
63 1; 66 2; 69 52; 70 22; 71 999; 
72 30; 73 24; 75 2; 77 2; 83 30; 
84 1; 86 1; 89 22; 91 5; 93 5; 
94 4; 96 4; 97 19; 98 8; 99 1; 
101 3; 103 5; 104 1; 109 2; 110 13; 
111 36; 112 8; 117 25; 122 3; 126 5; 
127 17; 128 12; 131 1; 132 2; 133 3; 
135 1; 136 3; 139 1; 141 4; 143 27; 
145 1; 146 10; 149 26; 151 4; 154 1; 
155 40; 156 1; 157 4; 159 91; 160 3; 
164 1; 165 3; 167 3; 173 25; 174 4; 
175 2; 177 2; 179 3; 184 2; 189 35; 
190 12; 191 12; 193 1; 196 2; 198 3; 
203 1; 207 7; 210 1; 219 1; 221 1; 
229 1; 230 12; 231 4; 232 2; 233 1; 
241 3; 243 37; 244 8; 246 3; 247 1; 
254 1; 263 2; 283 3; 302 1; 303 1; 
360 1; 425 1; 438 1; 584 1; 589 2; 

Name: 100052
Synon: artifact
Comments: T: + c Full ms [ 50.00-700.00]
DB#: 21
Num Peaks: 136
50 11; 51 16; 53 6; 56 17; 57 79; 
58 11; 59 9; 60 2; 72 43; 73 999; 
74 52; 75 174; 76 23; 77 10; 78 16; 
79 48; 80 10; 82 1; 85 19; 86 3; 
91 9; 93 3; 96 1; 97 11; 98 1; 
99 5; 102 1; 103 21; 104 2; 105 1; 
107 5; 114 14; 115 429; 117 43; 118 12; 
119 9; 124 7; 127 27; 128 8; 131 17; 
132 5; 133 62; 135 2; 137 2; 141 4; 
142 2; 143 1; 145 13; 146 16; 147 87; 
151 3; 153 1; 155 6; 157 8; 158 3; 
159 27; 160 1; 163 1; 166 1; 169 2; 
170 7; 171 3; 173 10; 174 17; 175 52; 
176 11; 177 2; 178 4; 180 1; 182 2; 
184 2; 185 3; 190 1; 191 72; 192 12; 
193 7; 198 4; 202 1; 203 1; 205 58; 
206 2; 207 37; 208 4; 214 1; 217 8; 
218 8; 220 7; 221 97; 222 31; 223 4; 
224 4; 225 2; 228 1; 233 4; 234 5; 
235 2; 236 2; 244 1; 245 1; 246 24; 
247 5; 248 5; 249 5; 254 1; 258 9; 
259 2; 262 1; 263 24; 269 2; 270 1; 
274 1; 281 3; 289 1; 291 3; 295 2; 
305 9; 306 3; 314 1; 316 1; 319 2; 
344 5; 345 1; 346 36; 347 95; 348 14; 
349 12; 357 1; 389 1; 410 1; 469 3; 
493 1; 501 1; 526 1; 542 1; 588 2; 
609 1; 

Name: 100058
Synon: artifact (100058)
Comments: T: + c Full ms [ 50.00-700.00]
DB#: 22
Num Peaks: 124
51 10; 52 22; 53 12; 54 11; 55 204; 
56 181; 57 956; 64 1; 65 2; 67 1; 
68 26; 69 162; 70 112; 71 999; 72 5; 
75 58; 76 1; 77 6; 79 7; 80 10; 
81 3; 82 30; 83 40; 84 140; 85 878; 
86 32; 87 4; 88 6; 90 3; 91 1; 
92 1; 95 3; 98 31; 99 247; 100 33; 
101 6; 102 6; 106 4; 107 2; 109 16; 
110 12; 111 69; 112 3; 113 341; 114 19; 
117 21; 119 21; 124 9; 125 51; 126 68; 
127 202; 128 3; 130 3; 132 35; 134 9; 
136 1; 137 1; 138 1; 139 7; 141 82; 
142 11; 143 4; 144 5; 149 7; 152 6; 
154 17; 155 137; 156 8; 157 15; 163 4; 
166 8; 169 62; 170 18; 175 6; 177 5; 
183 36; 189 5; 196 17; 197 24; 200 5; 
202 4; 203 3; 208 4; 210 4; 211 20; 
212 15; 221 18; 228 3; 231 8; 238 3; 
240 8; 247 1; 249 2; 251 1; 253 1; 
255 1; 256 1; 259 2; 264 11; 271 1; 
281 19; 282 2; 288 6; 295 2; 296 2; 
297 7; 299 3; 306 2; 342 4; 384 3; 
397 4; 445 2; 450 2; 465 3; 530 1; 
561 2; 582 2; 587 3; 611 3; 616 1; 
639 2; 650 1; 683 3; 686 1; 

Name: 100153
Synon: artifact (100153)
Comments: T: + c Full ms [ 50.00-700.00]
DB#: 23
Num Peaks: 99
50 12; 52 17; 54 4; 56 40; 57 39; 
58 44; 59 56; 61 4; 62 5; 63 5; 
64 2; 65 13; 70 6; 73 157; 74 21; 
75 57; 76 7; 77 2; 78 4; 79 34; 
81 2; 84 10; 85 6; 86 1; 87 3; 
88 1; 89 362; 90 63; 91 999; 92 42; 
93 4; 94 2; 100 1; 101 6; 103 2; 
105 3; 108 1; 109 1; 114 8; 115 11; 
116 35; 117 48; 118 5; 119 3; 120 1; 
121 2; 126 7; 129 1; 130 1; 131 7; 
132 17; 134 5; 135 5; 143 2; 145 1; 
149 11; 151 3; 158 1; 161 1; 162 2; 
164 4; 165 1; 167 1; 173 4; 176 2; 
183 1; 187 1; 189 12; 190 2; 191 4; 
192 6; 200 2; 206 2; 208 1; 209 3; 
211 1; 215 1; 219 1; 220 2; 221 6; 
231 12; 234 1; 235 1; 242 2; 248 2; 
250 268; 251 29; 252 14; 253 1; 257 1; 
263 5; 281 3; 286 1; 289 1; 292 1; 
309 1; 355 2; 385 1; 494 1; 

Name: 100154
Synon: artifact (100154)
Comments: T: + c Full ms [ 50.00-700.00]
DB#: 24
Num Peaks: 124
50 21; 52 13; 54 4; 55 137; 56 68; 
57 999; 60 2; 62 2; 64 2; 66 1; 
67 3; 68 2; 69 277; 70 122; 71 958; 
72 18; 77 14; 78 54; 80 7; 81 5; 
82 19; 83 67; 84 116; 85 699; 86 36; 
87 5; 88 2; 91 8; 92 5; 93 1; 
95 12; 97 15; 98 14; 99 350; 100 8; 
102 2; 103 28; 105 11; 107 9; 109 10; 
111 47; 112 44; 113 296; 115 30; 116 6; 
117 18; 118 2; 120 7; 123 4; 124 13; 
125 55; 126 101; 127 198; 128 13; 130 7; 
133 5; 134 11; 135 19; 136 1; 138 2; 
139 20; 141 82; 147 14; 149 14; 150 10; 
152 7; 153 11; 154 23; 155 85; 157 14; 
160 1; 168 28; 169 138; 170 6; 171 1; 
174 4; 177 2; 183 8; 184 1; 185 5; 
186 1; 187 1; 189 49; 190 1; 194 14; 
195 2; 196 4; 197 16; 199 11; 200 2; 
201 2; 203 1; 206 2; 209 5; 211 42; 
213 2; 215 2; 222 5; 224 5; 231 8; 
239 11; 241 2; 246 11; 248 4; 255 1; 
267 3; 269 1; 278 4; 281 5; 282 10; 
291 4; 325 5; 347 3; 383 1; 396 3; 
422 3; 425 2; 440 2; 450 5; 471 2; 
481 2; 582 3; 625 1; 635 3; 

Name: 100146
"Synon: 3,3-dimethylglutarate (TBS-2X)"
Comments: T: + c Full ms [ 50.00-700.00]
DB#: 30
Num Peaks: 155
51 1; 52 1; 53 3; 54 2; 55 56; 
56 28; 57 39; 58 20; 59 53; 60 6; 
61 9; 66 1; 67 1; 68 1; 69 19; 
70 2; 71 5; 72 54; 73 859; 74 92; 
75 369; 76 29; 77 15; 79 1; 81 4; 
82 10; 83 511; 84 28; 85 20; 86 2; 
87 2; 88 8; 89 1; 95 1; 97 6; 
98 2; 99 26; 100 5; 101 23; 102 3; 
103 6; 105 1; 109 4; 111 2; 112 3; 
113 46; 114 10; 115 130; 116 122; 117 69; 
118 11; 119 9; 125 8; 126 1; 127 2; 
129 2; 130 2; 131 15; 132 6; 133 123; 
134 14; 135 12; 136 4; 137 207; 138 36; 
139 3; 141 1; 142 2; 143 54; 144 7; 
145 7; 146 11; 147 574; 148 109; 149 85; 
150 9; 151 5; 154 1; 155 49; 156 13; 
157 87; 158 14; 159 12; 160 1; 161 3; 
171 11; 172 3; 173 3; 174 1; 175 3; 
176 3; 177 4; 183 2; 185 2; 186 5; 
187 2; 188 2; 189 52; 190 22; 191 13; 
192 2; 197 1; 198 1; 199 37; 200 6; 
201 4; 213 8; 214 1; 215 31; 216 5; 
217 27; 218 2; 219 1; 221 3; 222 1; 
223 1; 228 40; 229 9; 230 2; 231 2; 
232 1; 233 2; 241 53; 242 9; 243 3; 
256 6; 257 42; 258 8; 259 12; 260 1; 
261 1; 273 4; 295 1; 302 1; 303 39; 
304 9; 305 3; 323 1; 324 1; 325 3; 
326 1; 327 5; 328 5; 329 10; 330 28; 
331 999; 332 271; 333 106; 334 20; 335 2; 
373 31; 374 7; 375 3; 376 1; 383 1; 

Name: 100076
Synon: artifact (100076)
Comments: T: + c Full ms [ 50.00-700.00]
DB#: 31
Num Peaks: 59
50 7; 67 1; 93 2; 94 1; 95 5; 
96 3; 98 3; 103 5; 107 4; 121 12; 
122 1; 128 4; 129 181; 130 12; 140 2; 
153 1; 156 3; 164 1; 167 3; 168 1; 
178 1; 181 1; 182 1; 197 3; 202 1; 
208 1; 210 3; 225 2; 250 8; 254 1; 
255 8; 257 999; 258 190; 260 7; 262 2; 
267 2; 269 3; 279 1; 281 4; 282 1; 
297 1; 299 7; 301 5; 308 2; 311 2; 
330 1; 341 2; 343 1; 367 1; 369 2; 
383 9; 384 1; 390 2; 406 2; 416 1; 
441 1; 568 1; 681 1; 694 2; 

Name: 100080
"Synon: 3,4-dimethoxybenzoic acid (TBS-1X)"
Comments: T: + c Full ms [ 50.00-700.00]
DB#: 34
Num Peaks: 107
50 1; 51 9; 52 1; 53 4; 55 4; 
56 6; 57 22; 58 4; 59 11; 61 1; 
62 1; 63 4; 64 4; 65 4; 66 10; 
69 4; 71 1; 73 22; 74 4; 75 36; 
76 23; 77 72; 78 10; 79 61; 80 3; 
81 1; 83 3; 84 1; 85 1; 89 5; 
90 2; 91 6; 92 32; 93 6; 94 27; 
95 3; 97 1; 98 2; 99 2; 103 1; 
104 13; 105 10; 106 2; 107 36; 108 2; 
109 7; 110 1; 111 3; 112 15; 113 2; 
119 28; 120 45; 121 31; 122 52; 123 5; 
133 4; 134 3; 135 12; 136 3; 137 71; 
138 7; 147 2; 148 2; 149 16; 150 8; 
151 9; 152 1; 153 1; 161 1; 163 7; 
164 10; 165 535; 166 54; 167 6; 178 19; 
179 13; 180 9; 181 11; 182 2; 189 2; 
191 1; 192 3; 193 8; 194 16; 195 611; 
196 94; 197 28; 198 1; 207 3; 209 1; 
221 1; 222 1; 223 10; 224 8; 225 3; 
235 1; 236 2; 237 3; 238 18; 239 999; 
240 171; 241 55; 242 4; 281 17; 282 3; 
296 11; 297 1; 

Name: 100156
Synon: artifact (100156)
Comments: T: + c Full ms [ 50.00-700.00]
DB#: 35
Num Peaks: 77
54 17; 57 72; 69 32; 70 88; 71 999; 
82 6; 84 161; 85 702; 86 21; 88 5; 
96 12; 97 10; 99 285; 100 3; 102 8; 
113 180; 114 9; 115 23; 124 2; 125 1; 
126 98; 127 199; 128 30; 129 29; 132 6; 
141 150; 142 25; 146 4; 154 21; 155 138; 
156 22; 160 2; 168 9; 169 94; 174 10; 
183 10; 200 5; 201 7; 203 8; 204 4; 
212 11; 213 18; 231 5; 253 4; 254 12; 
255 24; 256 12; 261 9; 264 15; 271 8; 
273 3; 275 4; 284 1; 286 7; 305 6; 
311 15; 316 3; 317 15; 318 7; 319 3; 
329 3; 338 13; 341 13; 350 6; 364 8; 
379 2; 380 2; 382 13; 397 3; 411 4; 
425 9; 427 7; 429 3; 473 6; 562 2; 
578 4; 611 4; 

Name: 100090
Synon: artifact (100090)
Comments: T: + c Full ms [ 50.00-700.00]
DB#: 38
Num Peaks: 139
55 24; 56 32; 57 32; 58 33; 59 6; 
60 13; 61 1; 63 2; 66 6; 67 2; 
69 8; 71 17; 72 4; 73 139; 74 1; 
75 488; 76 25; 78 3; 79 4; 80 11; 
81 23; 83 3; 85 13; 86 1; 87 3; 
89 1; 91 2; 93 1; 95 12; 96 25; 
97 8; 98 5; 105 7; 106 1; 109 5; 
111 2; 112 3; 113 6; 114 2; 115 13; 
116 18; 117 128; 118 4; 119 2; 123 2; 
126 4; 127 5; 128 8; 129 194; 130 7; 
131 75; 135 12; 139 6; 140 6; 143 1; 
147 70; 148 14; 151 2; 155 1; 157 5; 
159 2; 161 4; 163 3; 164 2; 168 2; 
169 2; 170 2; 171 22; 172 3; 175 4; 
177 5; 179 4; 181 1; 182 1; 185 12; 
187 6; 193 10; 199 2; 204 1; 206 2; 
207 22; 217 7; 219 1; 220 2; 221 5; 
223 8; 226 2; 227 3; 228 1; 231 3; 
232 1; 241 7; 243 4; 244 2; 246 8; 
250 6; 253 1; 255 2; 263 29; 265 1; 
266 2; 270 5; 272 2; 275 6; 278 1; 
281 3; 284 15; 285 999; 286 200; 287 42; 
288 5; 291 2; 294 1; 308 1; 323 1; 
325 1; 328 5; 335 3; 338 1; 339 1; 
341 1; 342 2; 343 1; 349 1; 353 1; 
368 2; 385 12; 386 1; 395 1; 398 2; 
399 1; 426 7; 442 5; 458 1; 467 2; 
551 1; 580 1; 645 2; 688 2; 

Name: 100107
Synon: artifact (100107)
Comments: T: + c Full ms [ 50.00-700.00]
DB#: 39
Num Peaks: 151
50 1; 52 2; 53 3; 54 2; 55 35; 
56 17; 57 38; 58 7; 59 8; 60 1; 
61 1; 62 1; 66 1; 67 9; 69 18; 
70 2; 71 7; 72 3; 73 130; 74 20; 
75 419; 76 17; 77 19; 78 5; 79 5; 
81 16; 82 2; 83 10; 84 2; 85 6; 
86 3; 88 1; 89 1; 92 1; 93 3; 
95 13; 96 4; 97 11; 98 2; 99 7; 
101 2; 102 1; 103 4; 104 1; 105 7; 
106 1; 107 3; 109 4; 110 1; 111 6; 
113 3; 114 7; 115 35; 116 31; 117 141; 
118 10; 119 4; 120 1; 121 1; 125 1; 
127 1; 128 3; 129 198; 130 21; 131 94; 
132 7; 133 3; 134 1; 135 6; 136 1; 
137 1; 139 1; 140 1; 141 1; 142 2; 
143 4; 145 1; 147 8; 148 1; 149 1; 
150 1; 151 1; 155 1; 156 1; 157 2; 
158 1; 159 5; 163 1; 165 1; 169 2; 
171 20; 172 4; 176 2; 178 1; 184 2; 
185 12; 186 2; 187 7; 188 1; 191 1; 
193 1; 199 5; 201 1; 202 1; 205 1; 
207 3; 208 1; 209 1; 211 1; 213 5; 
214 1; 222 3; 227 5; 241 2; 242 1; 
243 1; 250 1; 260 2; 263 3; 264 1; 
268 1; 269 2; 281 6; 283 1; 285 1; 
290 5; 299 1; 305 1; 306 1; 307 1; 
308 2; 309 1; 310 2; 311 14; 312 15; 
313 999; 314 245; 315 49; 316 7; 327 1; 
337 10; 338 1; 339 1; 341 1; 355 10; 
356 2; 357 1; 370 1; 383 4; 384 1; 
385 1; 

Name: 100119
Synon: artifact (100119)
Comments: T: + c Full ms [ 50.00-700.00]
DB#: 40
Num Peaks: 96
52 1; 53 7; 54 8; 55 185; 56 81; 
57 292; 58 13; 59 8; 60 1; 61 3; 
62 1; 66 1; 67 8; 68 8; 69 70; 
70 234; 71 201; 72 11; 73 14; 74 1; 
75 7; 77 1; 79 2; 80 1; 81 2; 
82 23; 83 145; 84 85; 85 15; 86 2; 
87 41; 91 1; 95 1; 96 1; 97 10; 
98 4; 99 5; 100 38; 101 66; 102 18; 
103 1; 104 1; 109 3; 110 10; 111 152; 
112 324; 113 123; 114 6; 115 2; 117 2; 
119 1; 125 1; 127 11; 128 43; 129 999; 
130 63; 131 5; 139 1; 141 2; 142 18; 
143 3; 144 1; 145 3; 146 26; 147 225; 
148 14; 149 2; 157 9; 158 1; 160 4; 
172 1; 177 1; 183 1; 198 1; 199 8; 
200 2; 207 1; 211 1; 212 13; 213 1; 
214 2; 221 5; 223 2; 240 1; 241 69; 
242 8; 246 1; 258 2; 259 41; 260 5; 
263 1; 281 2; 327 1; 328 1; 383 1; 
384 1; 

Name: 100157
Synon: artifact (100157)
Comments: T: + c Full ms [ 50.00-700.00]
DB#: 41
Num Peaks: 229
52 18; 53 3; 54 4; 56 73; 57 79; 
58 17; 59 22; 61 6; 64 1; 69 7; 
72 13; 73 999; 74 69; 75 127; 76 10; 
77 19; 78 5; 84 2; 86 1; 87 1; 
88 1; 89 16; 94 9; 96 3; 97 2; 
99 9; 101 1; 104 2; 106 1; 108 1; 
109 9; 114 1; 115 13; 117 38; 119 3; 
120 2; 121 14; 124 18; 127 2; 131 4; 
132 17; 133 75; 134 10; 135 28; 144 1; 
145 7; 147 21; 149 33; 150 8; 151 7; 
152 9; 153 8; 154 10; 156 8; 157 4; 
159 1; 165 8; 166 3; 177 3; 179 6; 
180 2; 181 11; 182 5; 185 1; 186 2; 
188 2; 189 24; 190 5; 193 26; 195 24; 
197 10; 199 6; 200 1; 204 1; 205 7; 
207 87; 208 3; 209 12; 211 17; 212 13; 
213 2; 214 3; 215 1; 219 2; 221 40; 
222 6; 223 6; 224 1; 227 5; 231 1; 
233 2; 239 5; 241 8; 242 5; 245 2; 
247 3; 248 1; 253 4; 254 5; 255 3; 
257 11; 260 3; 261 1; 263 5; 265 1; 
266 3; 267 1; 269 22; 270 11; 271 14; 
273 7; 274 1; 275 9; 277 1; 280 1; 
281 6; 283 11; 284 2; 285 78; 286 29; 
287 5; 288 1; 290 1; 291 18; 292 2; 
295 2; 296 1; 300 3; 305 2; 310 1; 
311 4; 312 5; 314 2; 315 3; 317 2; 
325 2; 326 4; 327 16; 328 2; 329 2; 
330 3; 333 21; 336 1; 337 1; 338 3; 
340 2; 341 5; 343 1; 345 7; 347 2; 
349 4; 350 3; 353 7; 355 2; 359 2; 
369 3; 375 2; 377 2; 379 1; 381 3; 
382 1; 383 102; 384 10; 385 8; 387 3; 
391 2; 393 5; 398 1; 400 1; 402 2; 
403 2; 404 1; 405 23; 406 2; 407 34; 
408 7; 409 8; 410 1; 415 1; 418 2; 
420 2; 422 1; 425 2; 427 1; 448 5; 
449 8; 450 1; 455 1; 458 6; 459 1; 
463 5; 464 1; 465 1; 466 3; 467 2; 
468 1; 471 4; 477 3; 489 1; 505 1; 
506 2; 521 2; 525 1; 529 2; 537 1; 
555 1; 559 1; 563 2; 565 1; 566 4; 
567 3; 569 5; 572 4; 573 9; 575 4; 
576 11; 577 454; 578 200; 579 99; 580 1; 
581 29; 583 1; 601 1; 610 1; 620 11; 
621 3; 622 2; 631 1; 654 1; 

Name: 100128
Synon: artifact (100128)
Synon: stearinic acid
Comments: T: + c Full ms [ 50.00-700.00]
DB#: 42
Num Peaks: 119
52 1; 55 34; 56 17; 57 59; 58 5; 
59 6; 60 1; 61 2; 64 1; 67 5; 
69 20; 70 3; 71 17; 72 5; 73 141; 
74 12; 75 434; 76 30; 77 17; 78 2; 
79 8; 81 16; 82 3; 83 13; 84 2; 
85 3; 86 2; 88 1; 89 1; 93 4; 
95 22; 96 1; 97 11; 98 2; 99 7; 
101 3; 102 1; 104 2; 105 7; 106 1; 
109 6; 111 2; 112 2; 113 2; 114 9; 
115 34; 116 29; 117 166; 118 14; 119 4; 
121 2; 123 2; 125 1; 126 2; 127 1; 
128 6; 129 252; 130 22; 131 83; 132 8; 
133 8; 135 2; 139 1; 140 1; 143 5; 
144 1; 145 1; 149 10; 152 1; 155 1; 
157 4; 158 2; 159 4; 167 3; 168 1; 
170 1; 171 36; 172 4; 175 1; 181 1; 
185 20; 186 4; 187 12; 188 2; 189 1; 
199 3; 200 1; 206 1; 207 1; 209 1; 
213 5; 224 1; 227 8; 228 1; 230 1; 
241 5; 243 2; 255 4; 263 3; 267 1; 
269 2; 271 1; 283 1; 297 3; 298 2; 
332 1; 336 1; 337 3; 339 5; 340 21; 
341 999; 342 249; 343 65; 344 8; 373 1; 
382 1; 383 9; 384 3; 398 3; 

Name: 100130
Synon: artifact (100130)
Synon: pthalate (TBS-2X)
Comments: T: + c Full ms [ 50.00-700.00]
DB#: 43
Num Peaks: 62
50 1; 53 3; 54 4; 55 63; 56 34; 
57 173; 58 7; 65 8; 67 6; 68 5; 
69 33; 70 122; 71 135; 72 8; 73 1; 
75 2; 76 19; 77 7; 79 2; 81 3; 
82 11; 83 52; 84 27; 85 3; 91 1; 
93 11; 95 1; 97 5; 103 1; 104 47; 
105 16; 106 1; 110 1; 111 3; 112 63; 
113 94; 114 8; 121 15; 122 16; 123 5; 
132 23; 133 3; 145 1; 146 2; 147 10; 
148 9; 149 999; 150 111; 151 11; 162 4; 
163 2; 165 1; 166 3; 167 348; 168 30; 
169 4; 261 2; 262 1; 278 1; 279 103; 
280 18; 281 2; 

Name: 100142
Synon: artifact (100142)
Comments: T: + c Full ms [ 50.00-700.00]
DB#: 44
Num Peaks: 233
50 20; 51 1; 53 34; 54 5; 56 31; 
57 132; 58 41; 59 29; 60 14; 61 4; 
63 5; 64 6; 65 5; 66 7; 67 4; 
71 5; 72 34; 73 999; 74 50; 75 204; 
76 37; 80 1; 81 4; 82 4; 83 3; 
86 9; 88 6; 90 5; 91 11; 92 5; 
93 13; 94 3; 95 22; 96 10; 99 12; 
102 2; 105 13; 106 7; 107 8; 110 15; 
111 20; 113 17; 115 25; 117 25; 118 11; 
121 9; 122 8; 125 19; 127 16; 128 10; 
129 9; 131 23; 133 121; 137 7; 139 4; 
140 14; 143 5; 144 8; 145 15; 148 1; 
149 5; 155 14; 157 7; 161 5; 162 7; 
164 14; 165 25; 167 6; 168 8; 169 10; 
170 1; 177 29; 179 30; 180 2; 181 9; 
182 10; 186 5; 187 5; 188 1; 189 5; 
191 1; 192 2; 193 4; 194 15; 195 79; 
196 38; 197 15; 199 4; 201 3; 203 17; 
204 22; 205 15; 206 53; 208 27; 209 29; 
211 20; 212 3; 213 11; 216 1; 218 5; 
219 2; 220 3; 221 27; 223 4; 225 3; 
230 3; 231 7; 236 67; 237 36; 238 7; 
239 17; 240 1; 241 2; 243 4; 248 2; 
249 27; 250 6; 251 13; 252 2; 253 21; 
257 2; 258 3; 260 3; 262 11; 263 10; 
265 47; 267 20; 268 5; 269 9; 270 4; 
272 3; 278 5; 279 6; 281 24; 284 14; 
285 32; 293 4; 294 3; 295 12; 297 4; 
304 2; 305 4; 307 1; 309 52; 310 16; 
311 7; 314 4; 315 3; 316 3; 321 2; 
324 2; 325 9; 326 4; 328 1; 329 2; 
336 2; 337 1; 345 5; 355 1; 356 8; 
357 1; 359 6; 364 2; 369 7; 380 4; 
384 7; 385 3; 386 4; 387 9; 395 4; 
397 4; 398 4; 399 16; 401 17; 402 1; 
403 2; 415 11; 416 1; 417 3; 419 2; 
423 3; 425 3; 426 2; 430 2; 432 1; 
433 2; 434 2; 438 1; 442 1; 445 2; 
446 3; 447 5; 450 2; 459 2; 473 2; 
475 1; 476 2; 477 1; 478 1; 490 5; 
512 1; 515 2; 516 2; 525 3; 532 5; 
533 2; 535 5; 549 5; 550 1; 551 1; 
557 1; 561 2; 578 2; 580 1; 581 1; 
582 2; 584 8; 585 13; 587 245; 588 126; 
589 57; 590 20; 591 2; 598 1; 608 1; 
622 3; 625 2; 639 1; 645 1; 659 1; 
670 2; 687 1; 690 2; 

Name: 100012
Synon: artifact (100012)
Comments: T: + c Full ms [ 50.00-700.00]
DB#: 45
Num Peaks: 102
54 1; 55 12; 56 7; 57 20; 59 11; 
60 1; 67 2; 68 3; 69 32; 70 12; 
71 8; 72 2; 73 185; 74 16; 75 6; 
76 1; 80 1; 81 3; 82 3; 83 22; 
84 18; 85 17; 87 2; 88 2; 95 8; 
96 3; 97 7; 98 1; 99 4; 103 27; 
104 6; 105 2; 109 1; 111 24; 112 6; 
115 4; 116 1; 117 9; 119 5; 125 9; 
126 4; 129 1; 131 21; 132 2; 133 43; 
145 3; 147 62; 148 10; 149 5; 153 3; 
154 3; 159 2; 161 4; 163 1; 173 3; 
175 11; 176 2; 177 8; 178 1; 182 1; 
183 6; 189 42; 190 10; 191 79; 192 15; 
193 9; 194 1; 204 1; 205 58; 206 14; 
207 31; 208 6; 209 2; 210 1; 215 1; 
217 3; 218 4; 219 9; 220 11; 221 999; 
222 235; 223 129; 224 21; 225 5; 247 7; 
248 2; 249 1; 259 1; 260 1; 261 3; 
262 5; 263 385; 264 98; 265 50; 266 9; 
267 1; 305 20; 306 6; 307 3; 341 3; 
342 1; 429 1; 

Name: 100019
Synon: artifact (100019)
Comments: T: + c Full ms [ 50.00-700.00]
DB#: 46
Num Peaks: 49
52 1; 55 5; 56 7; 57 12; 58 24; 
59 62; 60 6; 61 6; 69 5; 70 9; 
71 35; 72 11; 73 53; 74 13; 75 94; 
76 8; 85 4; 86 20; 87 18; 88 344; 
89 31; 90 13; 99 5; 100 5; 101 2; 
102 4; 113 2; 114 5; 115 22; 116 5; 
117 6; 128 1; 129 1; 130 12; 131 11; 
132 2; 133 2; 143 7; 144 15; 145 999; 
146 126; 147 40; 148 4; 172 4; 173 1; 
186 2; 187 66; 188 10; 189 3; 

Name: 100030
Synon: artifact (100030)
Comments: T: + c Full ms [ 50.00-700.00]
DB#: 47
Num Peaks: 119
55 2; 56 8; 57 21; 59 20; 60 1; 
61 1; 71 4; 72 5; 73 847; 74 71; 
75 41; 76 2; 84 1; 85 12; 86 1; 
87 1; 88 2; 95 1; 99 14; 100 11; 
101 2; 102 1; 103 4; 112 1; 113 5; 
114 6; 115 193; 116 23; 117 17; 118 2; 
119 6; 124 4; 125 5; 126 2; 129 1; 
131 11; 132 7; 133 35; 139 1; 140 33; 
141 8; 142 1; 145 1; 146 3; 147 92; 
148 15; 149 10; 157 2; 159 5; 161 2; 
163 3; 165 1; 174 1; 175 4; 176 2; 
177 21; 178 4; 179 4; 185 1; 188 1; 
189 43; 190 9; 191 78; 192 15; 193 37; 
194 7; 195 2; 201 1; 202 1; 203 7; 
204 5; 205 25; 206 16; 207 999; 208 205; 
209 123; 210 17; 211 3; 217 1; 219 1; 
221 10; 222 1; 223 2; 231 2; 232 20; 
233 23; 234 6; 235 2; 246 1; 247 24; 
248 6; 249 49; 250 11; 251 6; 252 1; 
261 18; 262 4; 263 13; 264 3; 265 29; 
266 6; 267 4; 279 37; 280 10; 281 6; 
295 2; 321 1; 333 1; 334 1; 335 1; 
336 6; 337 275; 338 94; 339 52; 340 12; 
341 2; 379 10; 380 3; 381 2; 

Name: 100158
Synon: artifact (100158)
Comments: T: + c Full ms [ 50.00-700.00]
DB#: 49
Num Peaks: 126
51 8; 54 3; 59 21; 62 4; 64 3; 
66 13; 67 1; 72 2; 73 93; 74 37; 
75 107; 76 4; 80 1; 81 5; 83 13; 
84 12; 87 5; 88 27; 90 6; 91 11; 
94 1; 95 5; 100 27; 101 1; 102 5; 
104 1; 105 10; 107 2; 109 2; 111 4; 
112 6; 113 379; 114 38; 115 51; 116 11; 
119 7; 120 12; 121 3; 122 1; 129 2; 
130 16; 131 106; 132 48; 133 74; 137 5; 
142 1; 143 4; 144 7; 146 67; 147 706; 
148 100; 149 83; 150 1; 153 2; 157 9; 
159 16; 161 9; 162 6; 164 2; 165 8; 
167 1; 171 11; 173 32; 175 11; 178 2; 
187 67; 188 41; 189 19; 190 13; 195 4; 
199 1; 200 1; 202 1; 205 5; 207 9; 
209 7; 216 2; 221 4; 223 3; 225 4; 
229 1; 230 5; 233 2; 235 1; 238 1; 
240 1; 241 14; 242 1; 243 7; 244 8; 
245 999; 246 178; 247 66; 248 6; 249 3; 
257 1; 259 1; 260 1; 263 8; 266 5; 
272 1; 275 1; 278 1; 281 3; 283 4; 
284 4; 287 58; 288 11; 289 5; 302 3; 
308 3; 310 2; 317 1; 321 1; 324 1; 
326 1; 346 1; 350 1; 358 1; 379 2; 
383 2; 388 1; 392 2; 450 1; 515 1; 
535 2; 

Name: 100159
Synon: artifact (100159)
Comments: T: + c Full ms [ 50.00-700.00]
DB#: 50
Num Peaks: 136
53 25; 55 344; 56 22; 57 643; 59 137; 
60 586; 61 227; 63 4; 66 2; 67 38; 
68 32; 69 221; 70 93; 71 464; 73 299; 
74 90; 75 172; 79 20; 81 48; 82 22; 
83 154; 84 132; 85 451; 86 5; 87 63; 
88 56; 90 2; 91 20; 92 11; 95 56; 
96 23; 97 192; 98 90; 99 168; 100 47; 
101 39; 102 704; 103 85; 109 28; 110 19; 
111 61; 112 3; 113 135; 114 3; 115 142; 
117 63; 118 18; 120 19; 123 24; 124 13; 
125 26; 126 50; 127 60; 128 30; 129 269; 
130 50; 131 12; 132 61; 135 6; 137 17; 
138 33; 139 17; 140 57; 141 84; 142 2; 
143 143; 144 14; 145 26; 147 144; 149 8; 
150 24; 152 18; 153 11; 155 8; 156 19; 
157 174; 162 14; 163 54; 164 26; 166 14; 
168 2; 170 13; 171 101; 172 10; 173 10; 
180 10; 181 36; 182 9; 183 964; 184 123; 
185 60; 187 8; 189 72; 191 6; 192 6; 
199 49; 200 999; 201 729; 202 60; 203 22; 
205 9; 210 5; 211 27; 212 22; 213 2; 
214 2; 217 3; 220 16; 222 18; 225 12; 
227 11; 238 10; 239 1; 241 3; 242 24; 
243 12; 247 9; 259 7; 266 3; 270 6; 
271 3; 274 5; 282 3; 288 9; 294 6; 
297 7; 303 1; 308 3; 318 3; 344 8; 
367 5; 378 6; 471 1; 547 2; 621 4; 
634 5; 

Name: 100050
Synon: artifact (100050)
Comments: T: + c Full ms [ 50.00-700.00]
DB#: 51
Num Peaks: 146
52 1; 55 3; 56 5; 57 19; 58 4; 
59 10; 60 1; 71 6; 72 5; 73 690; 
74 62; 75 20; 76 2; 79 2; 84 1; 
85 8; 87 1; 97 1; 98 1; 99 10; 
100 2; 103 2; 112 1; 113 4; 114 4; 
115 111; 116 13; 117 60; 118 6; 119 4; 
124 1; 127 2; 129 1; 131 20; 132 3; 
133 41; 134 6; 135 2; 141 1; 143 1; 
145 1; 146 6; 147 999; 148 153; 149 79; 
150 6; 151 1; 155 1; 159 1; 161 1; 
169 1; 171 1; 173 2; 175 2; 177 7; 
178 2; 179 3; 183 3; 185 2; 186 5; 
187 2; 188 3; 189 172; 190 36; 191 39; 
192 5; 193 18; 194 3; 205 15; 206 4; 
207 122; 208 25; 209 11; 210 1; 213 1; 
221 7; 222 1; 223 1; 231 3; 233 1; 
235 5; 237 1; 247 8; 248 4; 249 75; 
250 18; 251 33; 252 6; 253 4; 255 1; 
262 1; 263 4; 264 3; 265 104; 266 28; 
267 27; 268 6; 269 3; 275 1; 276 2; 
277 1; 278 3; 279 12; 280 10; 281 798; 
282 226; 283 138; 284 27; 285 6; 286 1; 
288 2; 291 1; 292 1; 293 1; 295 1; 
307 1; 308 1; 309 1; 321 4; 322 2; 
323 109; 324 32; 325 19; 326 3; 327 1; 
339 4; 340 2; 353 3; 354 1; 355 1; 
365 3; 366 1; 367 1; 395 1; 408 1; 
409 2; 410 2; 411 195; 412 78; 413 47; 
414 14; 415 3; 416 1; 453 14; 454 4; 
455 5; 

Name: 100160
Synon: artifact (100160)
Comments: T: + c Full ms [ 50.00-700.00]
DB#: 52
Num Peaks: 125
52 13; 53 4; 55 1; 56 21; 57 48; 
59 97; 61 10; 64 4; 65 1; 67 2; 
68 1; 69 23; 70 13; 71 25; 72 22; 
73 216; 74 21; 75 75; 76 13; 77 6; 
79 25; 80 5; 81 2; 82 2; 83 4; 
85 23; 86 30; 87 8; 88 146; 89 7; 
90 6; 93 3; 98 9; 99 7; 100 9; 
101 5; 103 4; 111 5; 112 1; 113 21; 
114 6; 115 11; 116 4; 117 15; 118 8; 
119 22; 127 27; 129 12; 130 17; 131 44; 
133 97; 135 3; 137 2; 138 1; 140 3; 
142 5; 143 10; 145 447; 146 60; 147 999; 
148 184; 149 127; 150 10; 151 3; 156 2; 
158 6; 160 22; 161 7; 162 10; 164 1; 
168 1; 172 3; 173 11; 174 9; 175 5; 
176 1; 177 2; 185 3; 186 2; 187 33; 
188 6; 189 21; 190 16; 192 7; 194 2; 
198 5; 200 1; 201 5; 202 11; 203 68; 
204 15; 205 3; 207 5; 208 4; 209 8; 
211 1; 216 1; 219 1; 223 4; 240 1; 
245 6; 247 3; 249 1; 253 1; 257 3; 
258 14; 259 755; 260 165; 261 65; 262 6; 
263 4; 264 2; 266 2; 274 1; 281 6; 
282 3; 289 1; 291 1; 298 1; 301 51; 
302 8; 303 3; 305 2; 316 3; 400 1; 

Name: 100054
Synon: artifact (100054)
Comments: T: + c Full ms [ 50.00-700.00]
DB#: 53
Num Peaks: 131
50 8; 53 2; 55 11; 57 16; 59 16; 
60 4; 66 5; 67 10; 68 3; 69 42; 
70 11; 71 6; 72 5; 73 72; 75 271; 
76 6; 77 8; 79 27; 81 13; 82 3; 
83 5; 84 1; 85 24; 86 5; 87 1; 
89 2; 91 6; 93 2; 95 18; 98 4; 
99 8; 103 10; 104 1; 105 10; 107 1; 
108 2; 110 3; 111 10; 113 1; 114 5; 
115 23; 116 11; 117 76; 118 9; 119 5; 
120 2; 121 3; 123 4; 124 7; 126 13; 
127 41; 128 4; 129 96; 130 9; 131 103; 
133 23; 137 1; 139 3; 141 5; 143 2; 
145 6; 147 31; 149 19; 152 6; 153 3; 
154 1; 155 21; 156 1; 157 7; 159 6; 
163 3; 165 8; 167 1; 168 5; 171 14; 
172 5; 175 2; 176 2; 180 1; 181 2; 
182 1; 183 4; 185 7; 187 6; 189 6; 
190 4; 193 1; 196 2; 197 33; 198 12; 
199 1; 200 8; 201 2; 204 2; 208 3; 
211 1; 212 3; 213 5; 214 3; 216 2; 
218 1; 221 5; 225 6; 226 2; 227 12; 
228 8; 229 999; 230 164; 231 54; 232 3; 
234 2; 239 1; 242 1; 243 4; 250 2; 
251 2; 252 1; 258 2; 259 1; 260 1; 
264 3; 271 13; 272 2; 275 2; 281 3; 
283 1; 284 1; 285 1; 341 1; 384 1; 
433 1; 

Name: 100060
Synon: artifact (100060)
Comments: T: + c Full ms [ 50.00-700.00]
DB#: 54
Num Peaks: 103
52 1; 55 9; 56 1; 57 10; 59 14; 
61 1; 72 4; 73 156; 74 11; 75 10; 
76 3; 83 4; 86 1; 87 3; 88 3; 
89 2; 93 1; 95 7; 96 1; 97 1; 
99 1; 100 1; 101 4; 102 2; 103 11; 
104 5; 108 1; 115 29; 116 2; 117 33; 
118 4; 119 10; 120 2; 123 1; 124 1; 
128 1; 129 3; 130 3; 131 47; 132 12; 
133 151; 134 20; 135 9; 141 3; 143 1; 
144 2; 145 1; 146 10; 147 488; 148 82; 
149 43; 150 1; 157 10; 159 5; 162 1; 
169 3; 173 6; 174 2; 175 6; 177 1; 
179 1; 181 1; 183 2; 187 4; 188 5; 
189 88; 190 21; 191 26; 192 3; 193 10; 
203 1; 205 28; 206 9; 207 17; 208 2; 
214 1; 217 1; 218 2; 219 6; 220 20; 
221 999; 222 229; 223 117; 224 19; 225 4; 
231 1; 233 1; 237 1; 245 6; 246 1; 
247 4; 248 1; 261 2; 262 4; 263 197; 
264 45; 265 19; 266 1; 267 1; 305 2; 
319 11; 320 3; 321 1; 

Name: 100069
Synon: artifact (100069)
Comments: T: + c Full ms [ 50.00-700.00]
DB#: 55
Num Peaks: 156
50 3; 52 2; 56 2; 59 12; 60 3; 
69 1; 72 15; 73 758; 74 60; 75 38; 
76 1; 78 3; 80 3; 82 3; 85 5; 
86 1; 87 1; 95 1; 97 4; 99 12; 
100 1; 103 1; 105 2; 109 1; 110 1; 
114 2; 115 41; 116 9; 117 30; 119 5; 
125 3; 127 5; 128 1; 130 3; 131 55; 
132 10; 133 40; 134 5; 135 1; 137 1; 
141 1; 145 14; 146 12; 147 999; 148 167; 
149 85; 150 6; 151 3; 157 1; 159 2; 
161 3; 163 1; 164 1; 171 1; 173 1; 
174 1; 175 1; 177 2; 178 1; 179 1; 
187 2; 188 5; 189 170; 190 40; 191 47; 
192 8; 193 10; 194 1; 200 2; 205 39; 
206 5; 207 55; 208 7; 209 4; 215 1; 
217 2; 220 2; 221 507; 222 105; 223 60; 
224 7; 225 3; 233 1; 235 1; 237 1; 
245 1; 247 3; 248 1; 249 12; 250 2; 
251 9; 253 4; 256 1; 258 1; 259 1; 
261 4; 262 9; 263 336; 264 89; 265 63; 
266 12; 267 103; 268 20; 269 13; 270 4; 
275 1; 277 1; 279 5; 280 3; 281 247; 
282 52; 283 40; 284 5; 285 2; 293 2; 
296 1; 305 1; 306 1; 309 3; 310 1; 
321 2; 322 1; 323 81; 324 21; 325 20; 
326 5; 327 1; 339 17; 340 6; 341 3; 
342 1; 351 1; 352 1; 354 5; 355 146; 
356 47; 357 28; 358 5; 359 1; 365 3; 
366 1; 383 1; 395 1; 396 1; 397 48; 
398 25; 399 11; 400 3; 439 2; 485 41; 
486 12; 487 6; 488 4; 527 9; 528 4; 
529 2; 

Name: 100073
Synon: artifact (100073)
Comments: T: + c Full ms [ 50.00-700.00]
DB#: 56
Num Peaks: 108
55 2; 56 7; 57 24; 58 8; 59 25; 
60 2; 61 1; 71 2; 72 14; 73 498; 
74 42; 75 32; 76 3; 77 48; 78 4; 
79 1; 83 1; 85 7; 86 5; 87 1; 
97 1; 99 16; 100 8; 101 1; 102 1; 
103 3; 105 1; 113 2; 114 8; 115 114; 
116 16; 117 30; 118 4; 119 11; 120 1; 
121 25; 122 1; 123 1; 127 3; 129 1; 
130 1; 131 47; 132 10; 133 49; 134 8; 
135 9; 136 1; 137 3; 143 1; 144 1; 
145 4; 146 11; 147 999; 148 157; 149 82; 
150 11; 151 88; 152 12; 153 6; 155 6; 
157 1; 159 4; 171 6; 173 5; 174 1; 
175 1; 177 1; 187 2; 188 4; 189 261; 
190 50; 191 22; 192 2; 193 4; 195 2; 
207 1; 221 3; 222 1; 225 3; 226 2; 
231 14; 232 2; 233 3; 287 23; 288 3; 
289 2; 327 13; 328 2; 329 1; 343 8; 
344 2; 367 25; 368 7; 369 3; 405 13; 
406 4; 407 2; 409 6; 410 1; 411 1; 
414 1; 415 1; 416 1; 417 207; 418 65; 
419 30; 420 6; 421 1; 

Name: 100082
Synon: artifact (100082)
Comments: T: + c Full ms [ 50.00-700.00]
DB#: 57
Num Peaks: 186
50 1; 52 7; 53 12; 55 3; 56 22; 
57 16; 58 12; 59 12; 60 1; 65 3; 
66 1; 68 1; 72 26; 73 999; 74 76; 
76 10; 78 1; 81 1; 83 2; 84 2; 
85 8; 87 3; 89 1; 90 2; 95 3; 
99 12; 100 8; 103 6; 106 2; 107 2; 
108 4; 109 12; 111 8; 114 2; 115 67; 
116 7; 117 34; 118 2; 119 10; 121 2; 
122 5; 123 5; 125 9; 126 1; 129 2; 
130 1; 131 67; 132 2; 133 36; 134 1; 
137 3; 138 1; 139 1; 145 9; 146 13; 
147 683; 148 101; 149 64; 150 8; 151 9; 
156 1; 162 1; 170 1; 171 1; 173 1; 
175 4; 176 2; 177 14; 179 1; 187 1; 
188 1; 189 51; 191 33; 192 12; 193 10; 
194 6; 196 3; 200 1; 201 3; 202 1; 
203 1; 205 40; 206 11; 207 255; 208 33; 
209 21; 210 11; 212 6; 215 1; 219 5; 
220 12; 221 638; 222 153; 223 60; 224 8; 
227 1; 239 3; 242 1; 245 1; 246 6; 
247 3; 248 2; 249 163; 250 22; 251 13; 
252 1; 254 7; 257 2; 260 1; 263 176; 
264 38; 265 24; 266 6; 267 35; 268 17; 
269 4; 270 8; 273 1; 274 2; 275 1; 
279 6; 280 4; 281 46; 282 13; 283 10; 
285 2; 286 1; 287 1; 295 21; 296 3; 
297 5; 308 2; 309 4; 310 1; 311 4; 
312 4; 313 3; 320 2; 323 11; 325 40; 
326 10; 327 15; 329 1; 330 2; 334 3; 
335 4; 337 326; 338 93; 339 57; 341 105; 
342 35; 343 20; 344 7; 355 41; 356 17; 
357 9; 359 1; 360 1; 379 4; 380 1; 
381 5; 382 6; 383 25; 384 25; 385 20; 
397 28; 398 9; 399 14; 406 1; 409 1; 
423 1; 425 3; 426 1; 429 4; 431 5; 
432 1; 438 1; 439 3; 472 4; 473 2; 
506 1; 559 1; 560 1; 600 1; 602 6; 
667 1; 

Name: 100161
Synon: artifact (100161)
Comments: T: + c Full ms [ 50.00-700.00]
DB#: 58
Num Peaks: 188
51 18; 54 2; 55 139; 56 113; 57 893; 
58 64; 59 1; 63 3; 64 5; 67 13; 
68 28; 69 321; 70 174; 71 918; 72 25; 
73 2; 77 1; 78 19; 81 6; 82 22; 
83 146; 84 145; 85 999; 86 39; 87 11; 
88 2; 90 2; 91 1; 93 2; 94 8; 
95 27; 96 24; 97 32; 98 52; 99 428; 
100 43; 101 20; 103 15; 104 3; 105 9; 
107 3; 108 2; 109 7; 110 25; 111 138; 
112 87; 113 374; 114 25; 116 7; 117 2; 
119 11; 120 1; 121 1; 123 11; 124 14; 
125 79; 126 99; 127 416; 128 17; 129 6; 
134 12; 139 26; 140 2; 141 203; 142 14; 
143 4; 148 19; 152 7; 153 35; 154 33; 
155 256; 156 31; 162 3; 163 6; 166 1; 
167 1; 168 40; 169 104; 170 20; 172 2; 
174 2; 177 6; 179 7; 181 2; 183 48; 
184 4; 186 1; 187 2; 188 5; 191 1; 
195 13; 196 23; 197 90; 198 15; 199 1; 
200 7; 201 9; 202 49; 203 5; 205 9; 
206 1; 207 30; 208 11; 209 9; 210 14; 
211 39; 212 14; 221 6; 222 20; 223 11; 
224 1; 225 9; 227 7; 229 4; 230 1; 
235 2; 237 4; 238 9; 239 25; 240 11; 
241 7; 242 1; 246 5; 252 7; 253 18; 
254 3; 255 2; 256 3; 259 3; 261 2; 
262 5; 265 9; 268 2; 269 7; 270 2; 
271 4; 273 1; 274 4; 279 1; 282 14; 
284 5; 286 2; 287 1; 288 3; 295 3; 
296 4; 299 2; 309 2; 313 1; 319 1; 
322 2; 324 4; 332 1; 337 4; 338 2; 
341 1; 342 2; 343 1; 344 1; 348 1; 
351 1; 354 1; 355 2; 357 4; 359 2; 
363 1; 369 1; 375 1; 381 7; 383 8; 
385 2; 425 9; 427 2; 428 1; 431 1; 
441 1; 457 1; 462 1; 501 2; 503 1; 
553 1; 557 1; 573 1; 583 1; 605 1; 
656 1; 659 1; 687 1; 

Name: 100162
Synon: artifact (100162)
Comments: T: + c Full ms [ 50.00-700.00]
DB#: 59
Num Peaks: 149
52 9; 54 10; 55 133; 56 68; 57 887; 
58 28; 60 4; 63 5; 68 17; 69 300; 
70 137; 71 999; 72 48; 77 39; 79 9; 
81 14; 82 26; 83 80; 84 159; 85 926; 
86 34; 89 3; 96 5; 97 41; 98 49; 
99 467; 100 43; 102 1; 104 8; 106 3; 
107 3; 109 11; 110 37; 111 99; 112 45; 
113 445; 114 19; 118 2; 122 2; 123 2; 
124 6; 125 76; 126 124; 127 390; 128 32; 
130 7; 136 1; 139 14; 140 42; 141 229; 
142 17; 144 3; 151 8; 152 1; 153 41; 
154 31; 155 216; 156 30; 159 1; 160 1; 
162 2; 163 5; 165 3; 167 17; 168 38; 
169 227; 170 22; 174 3; 175 1; 178 1; 
180 4; 181 1; 183 61; 187 2; 190 6; 
191 6; 192 2; 195 10; 196 10; 197 91; 
198 6; 200 4; 201 1; 204 5; 208 3; 
211 47; 215 2; 218 4; 219 4; 220 5; 
221 8; 223 2; 225 6; 226 1; 228 4; 
233 4; 237 2; 238 6; 239 10; 241 9; 
246 1; 247 6; 250 1; 252 6; 253 11; 
254 1; 256 11; 257 1; 261 3; 266 7; 
267 1; 270 9; 274 1; 277 3; 279 2; 
280 2; 286 2; 294 1; 295 2; 299 3; 
310 1; 312 1; 336 4; 337 14; 344 1; 
345 1; 354 1; 357 1; 359 3; 365 2; 
371 2; 381 4; 382 2; 383 37; 387 1; 
391 1; 409 3; 411 1; 412 1; 416 1; 
418 2; 425 1; 470 1; 475 3; 501 1; 
534 3; 576 1; 628 1; 682 1; 

Name: 100105
Synon: artifact (100105)
Comments: T: + c Full ms [ 50.00-700.00]
DB#: 60
Num Peaks: 161
52 14; 53 1; 55 20; 56 31; 57 36; 
59 1; 61 4; 63 2; 65 1; 67 15; 
72 1; 73 71; 74 6; 75 112; 77 35; 
79 17; 80 1; 82 9; 85 6; 90 1; 
91 20; 95 1; 96 6; 97 6; 98 9; 
100 1; 102 1; 104 7; 105 7; 106 3; 
108 5; 109 5; 110 2; 111 1; 114 2; 
115 2; 116 21; 117 136; 118 17; 119 12; 
120 5; 121 9; 123 5; 124 1; 127 24; 
128 11; 129 23; 130 1; 131 5; 133 14; 
135 3; 136 4; 137 2; 138 13; 139 2; 
140 3; 141 1; 142 2; 143 5; 144 8; 
145 6; 146 70; 147 34; 148 10; 150 2; 
152 10; 155 2; 157 1; 158 6; 159 9; 
160 56; 161 43; 162 6; 163 3; 165 4; 
166 5; 167 4; 169 2; 173 4; 174 4; 
175 1; 176 5; 177 6; 181 4; 183 4; 
185 3; 186 1; 187 7; 191 5; 192 1; 
199 5; 201 6; 203 57; 204 18; 207 70; 
208 1; 209 10; 213 3; 214 3; 216 2; 
217 30; 218 14; 219 999; 220 159; 221 8; 
223 10; 227 3; 228 1; 229 1; 232 4; 
234 1; 235 3; 241 3; 245 1; 253 1; 
257 1; 259 1; 262 5; 263 16; 264 2; 
265 4; 267 2; 271 1; 272 5; 276 1; 
279 6; 284 8; 299 2; 302 1; 308 1; 
319 3; 321 1; 333 1; 334 5; 335 160; 
336 26; 337 6; 338 1; 339 1; 343 2; 
368 2; 377 5; 383 44; 384 15; 385 10; 
392 23; 393 9; 395 1; 425 1; 426 3; 
434 1; 442 1; 461 1; 482 1; 485 1; 
522 1; 539 1; 568 1; 578 1; 598 1; 
681 1; 

Name: 100000
Synon: unknown (100000)
Comments: T: + c Full ms [ 50.00-700.00]
DB#: 62
Num Peaks: 86
50 3; 53 5; 54 1; 55 13; 56 43; 
57 198; 58 21; 59 23; 60 10; 61 28; 
62 2; 63 2; 66 2; 67 2; 71 1; 
73 77; 74 15; 75 191; 76 22; 77 22; 
78 1; 79 14; 80 1; 87 4; 88 4; 
89 10; 90 2; 91 4; 93 1; 95 1; 
96 1; 99 2; 103 14; 104 4; 105 8; 
106 3; 107 1; 110 4; 111 1; 114 6; 
115 68; 116 8; 117 19; 118 4; 119 43; 
120 6; 122 1; 127 2; 130 2; 131 20; 
132 38; 133 999; 134 128; 135 85; 136 4; 
137 2; 143 4; 145 3; 146 2; 147 282; 
148 66; 149 840; 150 118; 151 59; 152 3; 
157 1; 163 13; 164 2; 170 3; 171 2; 
173 28; 174 4; 175 2; 176 5; 177 1; 
182 2; 183 3; 184 59; 185 3; 187 1; 
189 5; 190 2; 191 4; 205 4; 207 1; 
247 6; 

Name: 100034
Synon: alanine (TBS-2X)
Comments: T: + c Full ms [ 50.00-700.00]
DB#: 64
Num Peaks: 103
55 3; 56 6; 57 26; 58 12; 59 49; 
60 6; 61 4; 66 3; 67 1; 70 2; 
71 4; 72 4; 73 396; 74 39; 75 51; 
76 4; 77 1; 83 1; 84 1; 85 9; 
86 23; 87 8; 88 8; 93 1; 94 12; 
95 1; 97 1; 98 1; 99 9; 100 39; 
101 27; 102 25; 103 57; 104 4; 105 2; 
113 2; 114 6; 115 29; 116 5; 117 20; 
118 11; 119 17; 120 1; 127 1; 128 19; 
129 8; 130 8; 131 14; 132 41; 133 77; 
134 13; 135 6; 142 10; 143 2; 144 5; 
145 15; 146 21; 147 410; 148 68; 149 33; 
150 3; 155 1; 156 8; 157 10; 158 999; 
159 148; 160 74; 161 8; 162 2; 170 1; 
173 1; 174 6; 175 3; 176 1; 186 2; 
188 3; 189 26; 190 4; 191 1; 202 3; 
203 2; 216 3; 217 1; 229 1; 230 6; 
231 9; 232 480; 233 107; 234 42; 235 5; 
257 1; 258 4; 259 4; 260 397; 261 89; 
262 36; 263 5; 274 14; 275 3; 276 1; 
302 18; 303 4; 304 1; 

Name: 100037
Synon: 2-hydroxybutyrate (TBS-2X)
Comments: T: + c Full ms [ 50.00-700.00]
DB#: 67
Num Peaks: 109
51 1; 55 14; 56 11; 57 33; 59 78; 
60 5; 61 5; 63 1; 66 7; 67 3; 
69 4; 70 6; 71 9; 72 10; 73 370; 
74 23; 75 77; 76 5; 77 2; 79 3; 
81 14; 82 3; 83 4; 84 3; 85 9; 
86 2; 89 4; 95 2; 97 2; 99 9; 
101 4; 103 5; 105 3; 107 1; 109 2; 
112 2; 115 50; 116 2; 117 56; 118 3; 
119 11; 120 1; 127 5; 129 15; 131 15; 
132 11; 133 149; 134 7; 135 11; 136 1; 
143 10; 144 4; 145 8; 146 5; 147 999; 
148 141; 149 89; 150 10; 151 1; 154 2; 
155 1; 156 1; 158 4; 159 3; 160 1; 
161 2; 171 2; 173 98; 174 8; 175 6; 
176 3; 177 2; 186 1; 187 2; 188 15; 
189 245; 190 47; 191 23; 193 1; 203 6; 
204 1; 205 1; 208 1; 209 1; 216 1; 
222 1; 231 12; 246 2; 247 218; 248 41; 
249 12; 250 1; 257 1; 259 4; 260 27; 
261 2; 268 1; 273 1; 274 7; 275 336; 
276 71; 277 24; 278 3; 279 1; 281 1; 
289 1; 303 1; 317 4; 319 1; 

Name: 100043
Synon: unknown (100043)
Comments: T: + c Full ms [ 50.00-700.00]
DB#: 71
Num Peaks: 112
50 5; 52 15; 53 2; 57 30; 58 31; 
59 38; 60 4; 61 5; 67 1; 71 1; 
73 339; 74 30; 75 62; 76 4; 85 1; 
86 11; 87 6; 88 1; 94 7; 99 7; 
100 18; 101 10; 103 40; 107 1; 108 2; 
114 48; 115 32; 116 13; 117 24; 118 5; 
119 19; 120 3; 123 5; 125 4; 129 5; 
131 33; 132 40; 133 85; 134 19; 135 4; 
139 1; 140 1; 141 3; 142 21; 144 9; 
145 10; 146 20; 147 267; 148 42; 149 9; 
150 5; 151 1; 153 1; 160 6; 161 1; 
162 2; 164 1; 167 3; 171 5; 172 999; 
173 51; 174 18; 175 11; 181 2; 184 21; 
186 1; 188 1; 189 20; 190 20; 191 12; 
192 3; 193 7; 194 1; 202 5; 205 1; 
207 9; 210 2; 213 4; 221 5; 225 1; 
232 3; 240 1; 246 407; 247 84; 248 33; 
249 5; 250 1; 256 1; 258 3; 263 3; 
268 1; 269 5; 270 1; 272 2; 273 3; 
274 280; 275 69; 276 28; 277 3; 281 4; 
283 1; 288 11; 290 1; 302 12; 303 1; 
316 14; 317 2; 325 1; 330 1; 383 5; 
384 1; 625 1; 

Name: 100046
Synon: unknown (100046)
Comments: T: + c Full ms [ 50.00-700.00]
DB#: 73
Num Peaks: 99
52 5; 55 10; 62 1; 65 4; 68 2; 
69 61; 72 27; 73 290; 75 80; 89 15; 
91 4; 93 13; 97 4; 105 35; 107 7; 
110 2; 115 15; 116 11; 120 2; 121 3; 
126 15; 129 23; 130 4; 133 201; 134 24; 
135 14; 147 999; 148 146; 149 159; 150 13; 
151 3; 152 6; 159 1; 163 18; 167 5; 
169 1; 171 56; 172 4; 175 39; 176 10; 
177 6; 182 26; 189 294; 190 56; 191 7; 
192 8; 194 3; 201 139; 202 27; 203 18; 
204 2; 207 9; 208 8; 213 4; 224 1; 
227 1; 229 3; 231 4; 232 4; 233 1; 
234 1; 245 8; 247 5; 251 4; 254 1; 
256 3; 265 4; 268 2; 272 2; 275 247; 
276 50; 277 19; 279 1; 281 2; 285 3; 
287 7; 288 4; 289 2; 296 1; 298 1; 
301 5; 302 1; 303 557; 304 117; 305 34; 
306 4; 307 3; 317 5; 345 8; 382 1; 
383 3; 384 1; 428 1; 462 1; 463 1; 
466 1; 472 1; 561 1; 620 1; 

Name: 100164
Synon: unknown (100164)
Comments: T: + c Full ms [ 50.00-700.00]
DB#: 81
Num Peaks: 187
50 5; 51 12; 52 1; 53 10; 55 18; 
56 39; 57 44; 58 15; 59 17; 60 8; 
64 2; 66 5; 67 3; 68 8; 69 19; 
70 11; 71 33; 72 17; 73 395; 74 33; 
75 25; 76 10; 79 5; 82 1; 83 9; 
84 20; 85 4; 86 3; 87 2; 95 9; 
96 9; 97 10; 98 5; 99 24; 102 1; 
107 1; 109 2; 110 5; 111 11; 112 15; 
113 5; 114 1; 118 7; 119 5; 120 7; 
122 1; 125 17; 127 3; 128 5; 131 12; 
133 25; 134 7; 137 1; 140 1; 141 10; 
145 5; 146 27; 147 29; 148 6; 149 24; 
150 4; 151 1; 152 2; 153 8; 154 2; 
156 1; 162 1; 164 2; 165 2; 166 1; 
168 4; 172 2; 173 1; 176 1; 177 6; 
179 8; 182 4; 183 2; 184 3; 185 5; 
187 2; 188 7; 189 32; 191 37; 192 15; 
193 74; 194 14; 195 6; 196 2; 202 3; 
204 2; 205 10; 206 6; 207 165; 208 25; 
209 31; 210 9; 211 3; 212 4; 213 6; 
215 5; 217 1; 219 1; 220 1; 221 6; 
222 8; 223 2; 224 1; 231 2; 235 5; 
236 2; 237 3; 238 2; 240 1; 241 2; 
243 7; 244 2; 246 1; 248 7; 249 68; 
250 16; 251 45; 252 11; 253 14; 254 11; 
262 6; 263 7; 264 9; 265 100; 266 28; 
267 87; 268 13; 269 11; 275 2; 277 2; 
278 2; 279 7; 280 13; 281 999; 282 240; 
283 160; 284 24; 285 5; 289 3; 291 1; 
292 1; 293 3; 295 2; 296 2; 305 5; 
307 12; 308 4; 309 5; 310 1; 320 6; 
321 3; 322 2; 323 177; 324 39; 325 27; 
326 6; 327 2; 330 1; 343 4; 355 6; 
356 1; 361 2; 362 1; 364 1; 365 32; 
366 16; 367 3; 380 2; 381 123; 382 44; 
383 11; 401 1; 407 1; 415 1; 423 1; 
427 1; 429 8; 431 1; 459 1; 488 1; 
489 1; 665 1; 

Name: 100072
Synon: urea (TBS-3X)
Comments: T: + c Full ms [ 50.00-700.00]
DB#: 82
Num Peaks: 200
51 1; 53 2; 55 4; 56 28; 57 48; 
58 11; 59 62; 60 8; 61 4; 63 2; 
64 9; 65 1; 66 1; 70 4; 71 4; 
72 18; 73 913; 74 114; 75 249; 76 21; 
77 14; 78 7; 83 4; 84 3; 85 2; 
86 2; 87 5; 88 1; 89 13; 90 1; 
92 1; 95 2; 96 1; 97 2; 98 5; 
99 111; 100 54; 101 8; 102 1; 106 1; 
111 4; 113 4; 114 6; 115 36; 116 55; 
117 39; 118 9; 119 7; 120 1; 122 1; 
123 1; 125 3; 128 4; 129 2; 130 122; 
131 63; 132 92; 133 70; 134 14; 135 1; 
137 1; 138 1; 139 2; 141 78; 142 12; 
143 11; 144 8; 145 1; 146 68; 147 844; 
148 159; 149 74; 150 7; 151 4; 155 9; 
156 29; 157 80; 158 17; 159 9; 161 2; 
165 1; 166 1; 169 3; 170 9; 171 559; 
172 102; 173 145; 174 31; 175 9; 176 4; 
179 1; 183 11; 185 1; 186 1; 188 49; 
189 28; 190 38; 191 5; 192 3; 193 3; 
197 5; 199 3; 201 2; 202 2; 203 3; 
204 43; 205 9; 206 2; 207 5; 208 5; 
209 3; 210 3; 211 11; 212 14; 213 999; 
214 214; 215 112; 216 16; 217 29; 218 7; 
219 2; 220 2; 221 11; 222 17; 223 4; 
224 2; 227 2; 230 11; 231 372; 232 88; 
233 44; 234 8; 235 4; 236 1; 241 1; 
245 64; 246 8; 247 8; 248 1; 251 1; 
255 25; 256 5; 257 3; 259 1; 262 1; 
263 2; 264 2; 266 1; 269 1; 270 15; 
271 13; 272 8; 273 17; 274 7; 275 4; 
276 1; 279 1; 281 6; 287 61; 288 17; 
289 57; 290 25; 291 6; 304 2; 305 2; 
313 1; 315 1; 325 1; 326 1; 327 1; 
329 14; 330 4; 331 1; 337 1; 339 1; 
340 1; 341 2; 342 6; 343 2; 344 12; 
345 864; 346 313; 347 124; 348 29; 349 4; 
367 1; 368 1; 371 1; 383 25; 384 2; 
385 5; 387 42; 388 8; 389 3; 402 18; 
403 9; 405 4; 417 22; 418 6; 419 1; 

Name: 100165
Synon: unknown (100165)
Comments: T: + c Full ms [ 50.00-700.00]
DB#: 84
Num Peaks: 192
50 7; 51 21; 52 24; 54 2; 55 75; 
56 69; 57 83; 58 54; 60 3; 61 28; 
63 1; 64 1; 67 3; 69 55; 71 42; 
73 127; 74 29; 75 522; 77 14; 79 22; 
80 5; 81 19; 82 16; 83 100; 85 37; 
86 6; 89 134; 91 10; 92 8; 93 21; 
95 23; 96 9; 97 79; 98 28; 99 32; 
101 36; 103 13; 107 2; 109 11; 110 7; 
111 38; 112 11; 113 1; 114 4; 115 68; 
116 3; 119 3; 122 1; 123 2; 127 21; 
128 3; 130 5; 131 1; 134 22; 137 5; 
138 7; 139 10; 141 5; 142 1; 143 13; 
146 5; 149 24; 152 4; 155 3; 156 6; 
158 27; 164 5; 169 1; 170 8; 171 13; 
177 21; 181 10; 182 1; 183 6; 185 7; 
188 3; 189 32; 191 22; 192 4; 194 7; 
196 14; 197 1; 198 4; 199 6; 200 2; 
205 10; 207 5; 208 5; 211 51; 212 12; 
213 7; 218 6; 219 1; 220 2; 221 77; 
223 15; 224 2; 225 1; 227 8; 228 5; 
231 6; 232 8; 235 7; 236 5; 237 3; 
238 5; 240 1; 255 2; 256 12; 257 1; 
263 1; 266 3; 267 1; 268 2; 269 9; 
270 38; 271 999; 272 227; 273 58; 275 5; 
277 205; 278 35; 279 11; 280 7; 282 4; 
284 18; 285 1; 287 3; 290 4; 291 62; 
292 4; 293 6; 294 2; 295 1; 297 2; 
301 1; 308 1; 309 1; 310 1; 311 6; 
312 1; 313 12; 314 3; 319 1; 326 9; 
328 11; 333 1; 338 3; 339 1; 342 11; 
343 4; 345 1; 352 1; 357 3; 358 2; 
359 1; 367 4; 369 12; 374 1; 376 5; 
377 3; 378 1; 382 1; 383 40; 384 111; 
385 5; 388 1; 389 2; 397 2; 401 1; 
411 3; 415 1; 424 1; 425 13; 429 5; 
430 6; 433 1; 440 3; 441 5; 443 1; 
458 1; 460 3; 475 1; 478 1; 500 3; 
505 1; 536 2; 564 1; 572 1; 598 2; 
609 1; 678 1; 

Name: 100094
Synon: unknown (100094)
Comments: T: + c Full ms [ 50.00-700.00]
DB#: 87
Num Peaks: 152
50 2; 56 7; 57 26; 58 20; 59 31; 
60 1; 61 2; 64 1; 70 3; 72 23; 
73 655; 74 61; 75 20; 76 3; 79 4; 
80 1; 83 4; 84 32; 85 12; 86 6; 
87 1; 97 1; 98 2; 99 39; 100 190; 
101 20; 102 9; 103 1; 111 1; 113 2; 
115 22; 116 3; 117 8; 118 2; 120 1; 
126 4; 127 1; 128 1; 130 36; 131 33; 
132 6; 133 11; 134 3; 140 1; 141 23; 
142 5; 143 5; 144 2; 145 2; 146 1; 
147 47; 148 5; 149 1; 150 1; 153 1; 
155 6; 156 6; 157 34; 158 30; 159 9; 
160 4; 161 1; 168 2; 169 2; 170 4; 
171 89; 172 13; 173 17; 174 24; 175 3; 
176 1; 177 1; 182 1; 183 5; 184 16; 
185 1; 186 2; 187 1; 188 1; 189 8; 
190 2; 197 7; 198 11; 199 2; 200 3; 
201 2; 204 4; 205 1; 207 12; 211 2; 
212 1; 213 35; 214 3; 215 12; 216 1; 
217 1; 221 3; 222 2; 225 1; 226 1; 
227 1; 230 2; 231 1; 232 1; 240 3; 
241 11; 242 4; 245 1; 255 5; 256 36; 
257 21; 258 7; 264 1; 266 1; 268 5; 
269 2; 270 1; 271 1; 281 2; 283 1; 
284 14; 285 2; 286 1; 296 1; 297 1; 
303 1; 312 2; 313 1; 314 2; 327 1; 
341 4; 359 1; 383 2; 393 2; 394 1; 
395 4; 396 5; 397 17; 398 999; 399 342; 
400 169; 401 28; 402 5; 411 1; 414 62; 
415 20; 416 11; 417 2; 440 21; 441 7; 
442 6; 456 2; 

Name: 100097
Synon: 4-hydroxyproline (TBS-3X)
Comments: T: + c Full ms [ 50.00-700.00]
DB#: 88
Num Peaks: 135
52 2; 53 1; 56 1; 58 4; 59 35; 
60 2; 61 3; 67 1; 68 20; 72 7; 
73 530; 74 44; 75 60; 76 5; 77 4; 
86 6; 87 1; 89 1; 98 4; 101 4; 
102 1; 103 4; 115 16; 116 7; 117 6; 
118 2; 119 7; 120 1; 124 14; 125 1; 
126 5; 128 1; 129 33; 130 5; 131 16; 
132 9; 133 93; 134 14; 135 5; 142 16; 
143 4; 144 5; 145 1; 146 4; 147 195; 
148 34; 149 29; 150 4; 151 2; 152 1; 
157 5; 158 7; 159 6; 160 3; 168 1; 
170 4; 171 2; 172 8; 173 17; 174 4; 
175 1; 178 1; 180 3; 181 4; 182 87; 
183 11; 184 4; 185 1; 187 2; 189 7; 
190 1; 191 2; 198 12; 199 1; 200 20; 
201 7; 202 2; 203 1; 205 1; 207 7; 
209 1; 214 3; 216 1; 221 3; 222 4; 
228 1; 230 1; 232 1; 241 1; 244 12; 
245 1; 256 24; 257 5; 258 5; 259 1; 
263 2; 270 1; 282 2; 283 1; 286 2; 
298 1; 299 1; 300 3; 301 1; 302 1; 
303 1; 308 2; 310 1; 311 4; 312 9; 
313 16; 314 999; 315 271; 316 100; 317 14; 
318 2; 383 2; 385 1; 386 1; 387 3; 
388 138; 389 46; 390 20; 391 4; 412 1; 
415 3; 416 213; 417 81; 418 31; 419 7; 
420 1; 458 13; 459 3; 460 1; 461 1; 

Name: 100098
Synon: unknown (100098)
Comments: T: + c Full ms [ 50.00-700.00]
DB#: 89
Num Peaks: 236
50 8; 51 15; 52 18; 53 7; 55 26; 
56 11; 57 85; 58 19; 59 88; 60 12; 
61 32; 65 2; 67 8; 70 6; 71 42; 
72 27; 73 936; 74 115; 75 999; 76 75; 
77 39; 79 4; 80 4; 81 32; 82 3; 
84 29; 85 68; 87 5; 89 98; 90 14; 
91 26; 92 5; 93 2; 94 5; 95 1; 
97 14; 98 1; 99 60; 100 24; 101 28; 
103 20; 104 6; 105 36; 106 2; 108 1; 
109 41; 110 8; 111 31; 112 20; 113 49; 
114 14; 115 98; 116 26; 117 102; 118 5; 
119 11; 122 2; 126 10; 127 42; 128 5; 
129 249; 130 26; 131 78; 132 53; 133 82; 
134 6; 135 8; 136 3; 137 5; 138 6; 
139 15; 140 4; 141 36; 142 4; 143 25; 
144 15; 145 486; 146 44; 147 107; 148 2; 
149 25; 150 2; 151 1; 154 11; 155 139; 
156 17; 157 262; 158 16; 159 26; 160 4; 
161 2; 162 1; 167 10; 168 6; 169 21; 
171 41; 173 17; 174 1; 175 15; 176 2; 
177 5; 180 5; 181 6; 182 4; 183 262; 
184 28; 185 37; 187 25; 188 13; 190 5; 
191 13; 197 10; 198 3; 199 20; 201 56; 
202 4; 206 10; 207 31; 209 19; 211 74; 
212 13; 213 13; 215 1; 217 2; 222 9; 
224 5; 225 4; 226 4; 227 23; 228 1; 
231 4; 232 1; 233 2; 234 1; 235 2; 
237 3; 239 2; 241 1; 246 4; 253 2; 
255 8; 258 7; 259 131; 260 31; 261 3; 
262 3; 264 2; 266 4; 267 4; 271 1; 
272 5; 273 2; 274 1; 276 3; 278 1; 
280 1; 283 2; 284 3; 286 8; 287 3; 
288 4; 289 3; 291 1; 292 2; 295 2; 
297 3; 299 219; 300 42; 301 12; 302 73; 
303 7; 304 62; 305 23; 306 17; 308 2; 
309 3; 310 1; 312 4; 313 3; 315 75; 
316 15; 317 5; 318 1; 319 1; 320 1; 
321 24; 322 5; 327 2; 328 2; 329 2; 
331 12; 332 5; 333 3; 337 6; 341 4; 
343 3; 344 3; 345 2; 351 1; 353 1; 
355 1; 357 7; 358 1; 359 3; 361 1; 
369 1; 372 6; 373 3; 374 1; 378 30; 
379 10; 380 6; 381 2; 384 15; 386 2; 
390 11; 391 4; 392 1; 393 1; 398 3; 
406 20; 407 7; 408 4; 409 2; 418 2; 
425 2; 426 5; 427 1; 441 5; 443 1; 
449 1; 450 1; 457 1; 461 2; 471 1; 
573 1; 

Name: 100099
Synon: unknown (100099)
Comments: T: + c Full ms [ 50.00-700.00]
DB#: 90
Num Peaks: 192
55 27; 56 3; 58 49; 59 47; 60 6; 
61 2; 62 3; 65 2; 66 1; 69 11; 
72 27; 73 999; 74 73; 75 73; 76 15; 
77 8; 79 21; 86 10; 87 5; 89 2; 
91 7; 92 3; 94 11; 96 19; 101 2; 
102 7; 103 13; 105 8; 107 4; 109 7; 
115 87; 116 19; 117 100; 119 22; 121 8; 
122 1; 123 4; 126 13; 127 3; 129 68; 
131 21; 133 260; 134 32; 136 5; 138 1; 
139 13; 143 8; 146 8; 147 409; 148 19; 
149 169; 150 40; 151 17; 154 1; 156 12; 
157 13; 159 10; 160 6; 161 4; 163 4; 
164 7; 165 11; 168 1; 170 3; 171 181; 
172 22; 173 15; 174 13; 175 35; 176 2; 
178 4; 180 3; 181 7; 182 1; 187 12; 
188 12; 189 34; 190 13; 191 5; 193 43; 
196 8; 199 18; 203 13; 204 1; 205 14; 
206 21; 212 12; 214 7; 218 3; 221 10; 
223 23; 227 4; 231 17; 233 1; 235 10; 
237 6; 238 5; 242 7; 245 259; 246 55; 
247 28; 248 7; 249 1; 251 3; 252 7; 
254 1; 259 7; 261 9; 263 6; 264 6; 
266 2; 270 11; 272 9; 273 63; 274 9; 
275 10; 276 5; 277 2; 281 6; 282 25; 
286 1; 287 1; 289 6; 292 1; 293 1; 
294 1; 303 17; 307 6; 311 8; 314 1; 
315 4; 316 6; 317 1; 319 4; 320 4; 
321 2; 323 1; 327 2; 331 52; 332 28; 
333 4; 337 3; 338 2; 342 1; 343 9; 
344 2; 353 1; 357 1; 358 3; 359 4; 
367 4; 369 3; 372 2; 374 5; 377 2; 
379 7; 385 14; 400 1; 402 1; 404 2; 
405 31; 406 6; 407 3; 409 1; 414 2; 
424 2; 425 10; 429 1; 430 4; 431 14; 
432 3; 433 477; 434 137; 435 66; 436 18; 
437 3; 441 1; 442 1; 447 1; 448 3; 
457 2; 460 1; 472 1; 475 15; 477 3; 
483 2; 492 1; 497 1; 531 1; 558 2; 
633 1; 660 1; 

Name: 100104
Synon: unknown (100104)
Comments: T: + c Full ms [ 50.00-700.00]
DB#: 92
Num Peaks: 212
50 28; 51 11; 52 29; 56 92; 57 109; 
58 30; 59 98; 60 12; 65 22; 68 14; 
69 46; 70 138; 71 78; 73 999; 74 175; 
75 229; 76 64; 78 49; 83 122; 84 23; 
85 49; 88 46; 89 8; 90 13; 91 12; 
92 22; 94 8; 95 3; 96 5; 97 17; 
98 15; 100 220; 101 15; 103 2; 104 3; 
105 22; 109 11; 110 2; 111 12; 112 7; 
113 44; 114 1; 115 69; 116 16; 117 27; 
124 3; 126 38; 127 2; 128 10; 129 23; 
130 67; 132 94; 133 103; 134 39; 136 11; 
137 21; 138 2; 139 5; 140 18; 141 35; 
142 36; 143 57; 144 101; 145 17; 146 100; 
147 184; 148 124; 149 4; 150 5; 151 18; 
152 14; 153 62; 154 46; 155 38; 156 2; 
157 22; 160 16; 163 12; 165 10; 166 2; 
168 12; 169 1; 170 117; 171 31; 172 2; 
173 28; 176 8; 178 18; 180 18; 182 17; 
183 3; 184 842; 185 141; 186 43; 188 14; 
189 62; 190 40; 191 26; 192 4; 196 9; 
197 31; 198 6; 199 1; 200 14; 201 19; 
202 7; 205 9; 206 20; 209 6; 211 12; 
212 22; 215 10; 222 1; 224 10; 229 15; 
230 7; 231 30; 232 16; 233 8; 236 1; 
237 10; 239 25; 242 39; 244 20; 245 11; 
249 5; 250 8; 254 7; 256 11; 258 146; 
259 27; 260 15; 261 13; 262 1; 263 42; 
264 1; 265 9; 266 3; 271 24; 273 5; 
274 4; 275 10; 276 6; 278 6; 280 1; 
284 10; 285 105; 286 611; 287 127; 288 27; 
290 3; 291 5; 292 5; 294 4; 295 4; 
297 3; 301 4; 302 13; 303 11; 306 8; 
308 9; 313 7; 317 8; 319 5; 322 6; 
325 13; 328 12; 336 3; 338 8; 342 3; 
343 6; 345 15; 351 7; 352 5; 357 14; 
361 2; 365 2; 367 12; 374 10; 379 3; 
380 3; 382 3; 385 16; 387 2; 395 2; 
398 2; 399 9; 400 4; 402 1; 404 10; 
405 2; 415 3; 417 50; 425 6; 427 10; 
434 4; 440 2; 447 4; 451 2; 458 2; 
471 7; 475 81; 477 4; 478 4; 482 3; 
485 3; 527 5; 534 5; 536 5; 574 2; 
599 4; 662 3; 

Name: 100167
Synon: unknown (100167)
Comments: T: + c Full ms [ 50.00-700.00]
DB#: 93
Num Peaks: 178
51 26; 52 7; 54 16; 55 25; 57 431; 
58 46; 59 23; 61 6; 63 5; 64 6; 
65 3; 66 11; 69 64; 70 27; 71 4; 
72 7; 73 394; 74 46; 75 191; 78 10; 
81 34; 84 11; 85 6; 86 6; 88 8; 
89 253; 91 13; 93 20; 94 7; 96 9; 
99 251; 100 4; 106 4; 107 12; 109 18; 
111 9; 112 3; 113 10; 114 5; 115 96; 
116 15; 117 17; 118 2; 119 9; 120 9; 
122 6; 125 20; 126 1; 127 261; 128 25; 
130 5; 131 14; 132 5; 133 113; 134 7; 
136 5; 137 6; 140 12; 141 5; 143 41; 
144 33; 145 24; 147 434; 148 57; 149 134; 
152 6; 155 44; 157 22; 158 2; 159 23; 
162 4; 163 6; 169 11; 171 1; 173 26; 
175 13; 176 5; 177 1; 183 2; 184 1; 
185 1; 187 25; 189 57; 190 5; 191 5; 
197 4; 199 6; 200 21; 201 999; 202 143; 
203 39; 204 1; 205 23; 207 9; 208 2; 
211 26; 213 495; 214 52; 215 38; 217 6; 
219 9; 221 23; 228 3; 231 18; 232 2; 
234 5; 235 4; 238 3; 243 27; 249 3; 
254 3; 258 2; 259 2; 260 1; 267 2; 
270 15; 271 1; 273 10; 274 2; 275 35; 
276 1; 277 2; 281 5; 285 10; 287 21; 
288 5; 290 17; 295 3; 305 8; 309 6; 
311 1; 313 8; 315 11; 319 3; 322 5; 
324 4; 325 5; 327 7; 328 5; 335 2; 
340 1; 341 1; 344 1; 345 1; 346 1; 
349 3; 353 6; 356 1; 357 11; 358 1; 
362 2; 370 1; 372 2; 382 1; 384 12; 
386 13; 389 2; 398 2; 400 4; 401 3; 
402 1; 405 1; 425 5; 429 2; 431 81; 
432 31; 433 1; 434 1; 444 1; 461 2; 
469 1; 477 2; 491 1; 505 3; 541 1; 
609 1; 625 1; 630 2; 

Name: 100121
Synon: unknown (100121)
Comments: T: + c Full ms [ 50.00-700.00]
DB#: 95
Num Peaks: 233
50 4; 51 1; 53 14; 54 5; 55 15; 
56 74; 57 50; 58 4; 59 25; 62 6; 
63 9; 65 11; 66 2; 68 20; 69 59; 
71 2; 72 36; 73 999; 74 60; 75 3; 
80 10; 81 5; 86 1; 87 6; 89 3; 
90 3; 92 7; 94 4; 97 13; 98 6; 
99 53; 101 15; 102 12; 104 2; 106 4; 
107 2; 109 2; 114 4; 115 64; 117 23; 
118 11; 121 4; 122 9; 123 9; 124 29; 
125 5; 127 20; 129 24; 130 13; 131 51; 
132 47; 133 115; 134 2; 135 13; 136 3; 
138 7; 139 12; 140 11; 141 12; 142 8; 
143 10; 145 6; 147 291; 148 70; 149 26; 
152 9; 159 13; 160 18; 166 2; 167 5; 
168 5; 169 21; 170 3; 171 18; 172 13; 
173 3; 174 17; 177 12; 181 25; 182 53; 
183 7; 184 8; 186 1; 187 10; 188 1; 
193 19; 194 1; 195 6; 197 11; 200 34; 
201 2; 202 17; 203 16; 204 1; 207 25; 
209 24; 210 8; 212 5; 213 14; 214 5; 
215 7; 216 13; 217 14; 226 1; 227 3; 
229 16; 231 29; 232 1; 239 8; 241 7; 
243 3; 244 54; 245 12; 247 1; 249 1; 
253 3; 254 4; 255 9; 256 5; 258 6; 
262 5; 263 4; 273 11; 276 5; 277 1; 
279 6; 281 14; 284 9; 285 7; 286 21; 
288 5; 290 1; 291 1; 294 1; 295 1; 
297 3; 300 12; 301 5; 302 3; 304 2; 
312 6; 313 2; 314 235; 315 53; 316 43; 
317 1; 318 1; 326 2; 327 4; 328 14; 
329 3; 330 7; 332 3; 335 3; 336 1; 
339 1; 341 2; 342 3; 344 2; 345 1; 
347 4; 348 1; 349 2; 354 2; 355 6; 
358 193; 359 55; 360 20; 361 2; 362 1; 
364 2; 368 4; 369 1; 370 1; 372 1; 
382 7; 383 35; 385 10; 387 9; 388 52; 
389 26; 390 12; 393 1; 398 8; 400 31; 
401 12; 403 1; 411 3; 416 42; 417 11; 
418 6; 419 1; 426 5; 427 3; 428 3; 
430 3; 436 1; 440 1; 441 8; 444 5; 
445 1; 454 3; 455 1; 456 2; 457 8; 
458 5; 460 781; 461 242; 462 139; 463 19; 
465 2; 471 2; 478 1; 486 2; 489 4; 
491 4; 494 3; 501 1; 503 33; 505 3; 
517 1; 518 1; 535 1; 544 1; 550 1; 
556 1; 584 1; 588 1; 591 1; 639 2; 
654 1; 674 1; 689 3; 

Name: 100124
Synon: unknown (100124)
Comments: T: + c Full ms [ 50.00-700.00]
DB#: 96
Num Peaks: 240
51 6; 52 3; 53 2; 54 1; 55 24; 
57 43; 58 13; 59 34; 61 4; 62 1; 
66 3; 69 1; 70 1; 71 4; 72 48; 
73 881; 74 120; 75 258; 76 17; 77 13; 
78 12; 79 21; 80 2; 81 4; 83 15; 
84 6; 85 2; 86 14; 87 6; 88 21; 
89 14; 90 5; 95 2; 97 11; 98 8; 
99 24; 100 85; 101 28; 102 18; 103 6; 
104 2; 105 2; 106 3; 108 1; 109 2; 
110 6; 113 8; 114 6; 115 74; 116 159; 
117 83; 118 7; 119 10; 121 1; 122 3; 
123 1; 126 17; 127 4; 128 17; 130 18; 
131 23; 132 4; 133 138; 134 32; 135 3; 
138 1; 139 3; 140 3; 142 17; 143 4; 
145 16; 146 30; 147 94; 148 24; 149 58; 
150 7; 151 6; 153 3; 154 5; 155 16; 
156 11; 157 7; 158 30; 159 7; 160 6; 
164 1; 166 1; 168 2; 169 3; 170 2; 
171 13; 172 10; 173 14; 174 52; 175 12; 
176 4; 177 1; 179 1; 183 2; 184 2; 
185 6; 187 2; 188 2; 190 15; 191 5; 
194 4; 195 5; 196 1; 198 1; 199 10; 
200 8; 201 4; 202 6; 203 3; 206 4; 
209 2; 210 5; 211 3; 212 5; 213 2; 
216 1; 217 10; 218 4; 219 4; 221 9; 
222 4; 225 3; 226 7; 227 5; 229 8; 
230 17; 231 7; 232 10; 233 3; 238 2; 
243 26; 244 11; 245 3; 248 93; 249 15; 
250 11; 251 1; 253 5; 254 1; 255 1; 
256 1; 257 7; 258 18; 259 9; 260 6; 
264 4; 265 6; 267 1; 268 1; 270 1; 
272 5; 274 5; 275 10; 276 1; 280 4; 
281 6; 283 7; 285 5; 286 6; 287 19; 
288 999; 289 273; 290 85; 291 16; 292 3; 
297 3; 299 2; 301 3; 302 3; 304 2; 
305 1; 307 1; 310 1; 312 3; 315 18; 
316 2; 317 5; 319 1; 325 1; 328 1; 
331 4; 333 9; 335 1; 337 1; 339 3; 
341 1; 345 2; 348 1; 352 1; 355 5; 
356 3; 357 1; 358 9; 359 64; 360 11; 
362 4; 366 1; 367 2; 374 2; 378 1; 
379 1; 380 1; 381 5; 383 76; 385 11; 
386 5; 388 2; 390 1; 391 1; 398 1; 
399 2; 400 6; 402 2; 425 3; 428 5; 
429 3; 430 2; 431 6; 433 1; 437 1; 
441 4; 443 3; 444 4; 445 7; 446 4; 
447 395; 448 155; 449 50; 450 17; 451 5; 
459 1; 474 1; 490 38; 577 3; 578 1; 

Name: 100132
Synon: unknown (100132)
Comments: T: + c Full ms [ 50.00-700.00]
DB#: 97
Num Peaks: 218
53 11; 58 8; 59 42; 60 9; 61 6; 
62 2; 64 3; 65 2; 67 4; 68 3; 
72 31; 73 767; 74 87; 75 82; 76 2; 
80 4; 83 3; 84 1; 86 6; 87 12; 
90 5; 91 21; 93 2; 95 22; 96 11; 
101 9; 102 1; 103 27; 105 11; 107 16; 
109 14; 111 5; 112 4; 114 5; 115 44; 
117 21; 119 30; 124 2; 127 37; 129 20; 
131 25; 133 135; 134 21; 135 10; 136 1; 
142 4; 143 5; 145 16; 147 999; 148 171; 
149 8; 150 7; 151 5; 154 5; 155 5; 
156 1; 157 4; 159 9; 161 24; 162 11; 
163 36; 164 21; 165 9; 166 2; 171 16; 
172 4; 173 6; 174 3; 175 3; 176 1; 
177 24; 178 2; 179 9; 181 2; 183 4; 
184 9; 189 101; 190 32; 191 18; 192 17; 
193 34; 195 2; 198 2; 200 1; 201 3; 
203 7; 204 4; 205 36; 206 19; 207 29; 
208 3; 210 1; 211 3; 212 6; 213 17; 
215 4; 219 15; 221 258; 222 46; 223 13; 
224 7; 225 1; 227 3; 232 4; 233 11; 
235 16; 236 4; 237 7; 240 3; 242 9; 
243 9; 246 9; 247 5; 249 15; 251 23; 
252 6; 253 2; 258 4; 260 1; 261 12; 
265 6; 266 5; 267 27; 268 12; 269 2; 
276 1; 277 2; 278 3; 281 29; 282 6; 
285 10; 286 10; 290 1; 291 5; 293 10; 
294 2; 295 5; 298 2; 300 1; 303 3; 
305 4; 307 12; 308 4; 309 2; 311 7; 
313 2; 314 3; 315 6; 322 2; 325 2; 
327 1; 328 8; 329 2; 333 3; 335 20; 
336 7; 337 4; 339 2; 343 7; 344 3; 
347 2; 349 1; 350 3; 351 3; 353 1; 
354 3; 359 2; 364 2; 365 6; 368 2; 
370 2; 375 5; 377 10; 379 1; 384 2; 
385 4; 386 3; 387 1; 388 1; 397 2; 
401 1; 402 1; 406 1; 408 2; 423 3; 
425 4; 429 2; 430 2; 432 1; 433 1; 
434 2; 435 3; 436 1; 437 2; 439 228; 
440 52; 441 29; 443 1; 458 1; 460 1; 
466 2; 467 261; 468 95; 469 36; 470 8; 
471 2; 475 3; 492 1; 507 2; 509 8; 
510 3; 512 1; 514 1; 520 1; 556 1; 
626 1; 650 1; 697 1; 

Name: 100168
Synon: unknown (100168)
Comments: T: + c Full ms [ 50.00-700.00]
DB#: 98
Num Peaks: 273
50 2; 53 11; 54 5; 55 1; 56 38; 
57 83; 58 41; 59 59; 62 1; 63 5; 
65 9; 67 8; 68 7; 69 7; 70 19; 
71 21; 72 36; 73 914; 74 168; 75 238; 
76 22; 77 5; 79 33; 83 5; 84 8; 
85 16; 86 13; 89 1; 90 2; 94 7; 
96 16; 97 2; 98 8; 99 105; 100 429; 
101 55; 102 41; 103 1; 105 5; 106 3; 
109 7; 111 16; 113 12; 114 2; 115 175; 
116 36; 117 85; 119 15; 120 14; 121 3; 
122 5; 124 2; 127 8; 128 13; 129 279; 
130 126; 131 42; 132 88; 133 58; 134 4; 
135 2; 137 3; 138 3; 139 17; 141 4; 
142 50; 143 17; 144 16; 145 7; 146 25; 
147 437; 148 40; 149 45; 150 14; 151 6; 
154 6; 155 12; 156 13; 157 92; 158 58; 
159 39; 160 11; 161 4; 163 2; 164 3; 
165 16; 166 4; 168 7; 169 7; 170 9; 
171 30; 172 10; 173 125; 174 118; 175 23; 
176 11; 178 3; 179 8; 180 4; 182 5; 
183 9; 184 7; 185 13; 186 9; 187 1; 
188 5; 189 9; 190 2; 192 1; 193 30; 
195 5; 196 4; 197 4; 198 8; 200 14; 
201 5; 207 14; 210 10; 211 7; 212 6; 
213 36; 214 24; 215 12; 216 6; 218 6; 
220 7; 221 28; 224 2; 226 3; 227 3; 
228 18; 229 19; 230 50; 231 999; 232 190; 
233 65; 234 2; 236 8; 239 2; 240 6; 
241 8; 242 2; 243 17; 245 3; 248 3; 
250 1; 251 5; 252 1; 254 5; 255 3; 
256 4; 257 11; 259 7; 262 1; 264 3; 
265 5; 268 2; 269 13; 270 15; 271 102; 
272 17; 273 35; 274 2; 275 3; 276 2; 
277 2; 279 7; 281 28; 282 2; 283 6; 
284 37; 285 22; 286 43; 287 20; 288 9; 
289 3; 290 3; 291 1; 295 2; 298 4; 
299 2; 301 7; 302 25; 303 9; 304 5; 
307 3; 311 11; 312 4; 314 3; 315 7; 
318 1; 319 1; 322 2; 325 4; 326 5; 
327 224; 328 73; 329 24; 331 6; 334 1; 
336 1; 337 2; 338 40; 339 7; 341 1; 
342 3; 343 61; 344 16; 345 12; 346 2; 
348 2; 352 1; 354 1; 355 8; 358 6; 
359 11; 370 3; 371 2; 372 1; 375 18; 
376 3; 382 5; 383 29; 384 5; 385 9; 
386 8; 387 1; 388 1; 395 2; 399 1; 
400 9; 402 2; 411 1; 415 1; 422 1; 
425 17; 426 9; 428 1; 429 1; 436 3; 
438 2; 439 1; 440 3; 441 3; 442 14; 
443 423; 444 176; 445 79; 446 12; 447 5; 
448 2; 458 2; 469 1; 475 1; 476 1; 
478 1; 485 16; 487 8; 488 3; 501 6; 
502 6; 515 1; 541 1; 556 1; 558 3; 
559 1; 560 1; 572 2; 573 2; 597 1; 
605 1; 609 1; 692 1; 

Name: 100169
Synon: unknown (100169)
Comments: T: + c Full ms [ 50.00-700.00]
DB#: 99
Num Peaks: 248
54 7; 55 1; 56 13; 57 76; 58 28; 
59 12; 60 7; 61 4; 62 6; 65 1; 
67 1; 68 3; 69 19; 70 13; 71 106; 
72 6; 73 999; 74 74; 75 131; 76 9; 
77 7; 79 33; 83 13; 84 14; 85 113; 
86 8; 87 8; 89 19; 92 2; 95 4; 
96 20; 97 7; 99 44; 101 2; 103 14; 
106 1; 107 2; 110 11; 111 30; 112 21; 
113 29; 114 6; 115 45; 116 1; 117 8; 
119 29; 122 5; 123 3; 124 6; 125 10; 
126 21; 127 14; 129 12; 131 9; 132 22; 
133 77; 134 3; 135 4; 140 4; 141 33; 
142 3; 143 8; 144 3; 145 4; 146 22; 
147 290; 148 52; 149 56; 150 24; 151 11; 
154 1; 155 32; 157 9; 158 2; 159 10; 
163 10; 164 2; 167 8; 168 8; 169 33; 
170 8; 171 3; 173 2; 175 3; 176 3; 
177 12; 179 4; 181 11; 182 1; 183 20; 
187 8; 189 67; 190 11; 193 9; 196 10; 
197 4; 200 6; 201 6; 202 1; 203 7; 
204 4; 207 48; 208 21; 211 12; 213 11; 
214 1; 215 1; 217 1; 218 4; 219 6; 
220 6; 221 24; 223 16; 224 7; 225 3; 
227 2; 229 9; 230 5; 231 13; 232 2; 
233 3; 237 1; 238 4; 240 1; 243 7; 
244 1; 246 1; 247 5; 249 2; 250 8; 
252 1; 254 2; 256 1; 261 3; 263 6; 
265 6; 268 2; 270 8; 271 6; 272 2; 
273 4; 277 4; 280 15; 281 1; 282 25; 
283 3; 284 2; 285 6; 286 5; 288 6; 
289 13; 290 6; 292 5; 296 1; 303 3; 
304 2; 308 1; 311 1; 315 4; 317 1; 
318 1; 320 2; 321 1; 322 1; 323 3; 
327 5; 328 1; 329 17; 330 6; 331 3; 
332 2; 337 12; 338 2; 339 1; 340 1; 
341 6; 342 1; 343 33; 344 15; 345 7; 
346 2; 350 1; 356 6; 359 4; 363 1; 
368 1; 369 2; 373 5; 374 2; 375 2; 
379 3; 383 15; 385 20; 387 3; 401 7; 
402 2; 403 11; 405 1; 415 31; 416 10; 
417 4; 419 1; 421 1; 423 1; 425 5; 
426 3; 429 4; 432 1; 433 1; 443 82; 
444 23; 445 11; 446 5; 448 2; 456 3; 
458 3; 460 1; 470 2; 473 1; 476 3; 
478 1; 485 1; 488 2; 490 1; 502 1; 
517 1; 532 18; 533 4; 539 1; 547 1; 
549 3; 550 2; 551 1; 560 1; 563 1; 
572 2; 573 1; 575 4; 576 94; 577 43; 
578 18; 579 10; 580 1; 606 1; 618 2; 
636 1; 650 1; 693 1; 

Name: 100014
Synon: artifact (100014)
Comments: T: + c Full ms [ 50.00-700.00]
DB#: 104
Num Peaks: 98
50 5; 57 663; 58 1; 59 9; 61 13; 
66 14; 72 7; 73 726; 74 47; 75 107; 
76 19; 78 54; 81 1; 87 12; 90 2; 
95 7; 96 2; 100 22; 103 18; 104 1; 
109 5; 115 105; 116 16; 117 42; 119 9; 
121 5; 130 1; 133 21; 141 1; 144 13; 
147 92; 148 2; 151 30; 152 6; 156 1; 
159 9; 160 9; 162 1; 163 2; 164 5; 
165 23; 166 999; 167 84; 168 28; 170 9; 
171 1; 173 11; 174 26; 176 17; 177 12; 
178 5; 180 7; 182 3; 186 5; 187 5; 
189 48; 190 14; 191 2; 195 1; 196 1; 
198 1; 200 3; 201 10; 204 2; 208 66; 
210 3; 215 1; 223 1; 241 1; 243 2; 
244 2; 247 1; 248 1; 250 1; 263 3; 
270 2; 275 2; 289 1; 297 3; 299 5; 
300 225; 301 40; 302 10; 303 2; 317 2; 
339 1; 342 3; 343 2; 362 1; 384 2; 
401 1; 413 1; 437 1; 498 1; 501 1; 
550 1; 562 1; 675 1; 

Name: 100018
Synon: carbodiimne (arginine-artifact) (TBS-2X)
Comments: T: + c Full ms [ 50.00-700.00]
DB#: 106
Num Peaks: 100
51 10; 53 9; 54 2; 56 13; 57 21; 
59 13; 60 9; 64 4; 65 5; 68 7; 
70 6; 72 7; 73 99; 74 24; 77 85; 
78 12; 79 20; 84 1; 86 3; 89 7; 
90 1; 93 1; 95 8; 99 48; 100 9; 
102 2; 104 5; 105 3; 106 4; 109 5; 
111 4; 114 3; 115 1; 116 7; 117 8; 
118 12; 122 1; 125 3; 128 2; 130 22; 
138 7; 139 11; 140 6; 141 74; 142 5; 
143 19; 145 2; 147 42; 152 1; 155 17; 
156 34; 157 45; 158 8; 160 4; 161 2; 
163 5; 164 1; 165 9; 169 5; 170 20; 
171 490; 172 106; 173 45; 175 1; 181 6; 
184 14; 185 21; 188 2; 189 29; 193 4; 
197 3; 198 1; 199 1; 206 1; 209 1; 
210 3; 211 5; 212 23; 213 999; 214 189; 
215 94; 216 3; 221 1; 227 2; 250 1; 
255 22; 256 7; 258 1; 265 3; 268 1; 
270 10; 271 6; 274 2; 280 2; 290 1; 
300 2; 360 3; 384 2; 559 1; 686 1; 

Name: 100085
Synon: aminooctanoic acid (TBS-2X)
Comments: T: + c Full ms [ 50.00-700.00]
DB#: 114
Num Peaks: 207
50 6; 53 13; 54 2; 55 20; 56 31; 
57 38; 58 27; 59 98; 61 11; 63 2; 
66 14; 67 5; 69 26; 70 34; 71 10; 
72 54; 73 822; 74 70; 75 197; 78 21; 
79 30; 80 13; 81 4; 82 8; 83 7; 
84 5; 85 24; 86 4; 88 6; 89 5; 
92 1; 94 2; 95 2; 96 5; 97 10; 
98 7; 99 49; 100 29; 101 19; 103 12; 
104 5; 105 8; 107 5; 108 5; 109 3; 
110 1; 111 2; 112 9; 113 3; 114 3; 
115 136; 116 23; 117 45; 118 2; 119 17; 
120 1; 122 1; 124 5; 126 31; 127 8; 
128 7; 129 26; 130 9; 131 17; 132 1; 
133 143; 134 16; 135 15; 136 1; 137 304; 
138 38; 141 5; 142 1; 143 29; 144 16; 
145 6; 146 3; 147 369; 148 27; 149 29; 
150 1; 151 2; 153 2; 154 5; 156 14; 
158 4; 159 14; 160 4; 161 4; 162 2; 
168 3; 169 4; 170 48; 171 21; 172 11; 
173 2; 174 3; 175 1; 177 4; 178 1; 
180 3; 181 2; 182 4; 183 6; 184 588; 
185 80; 186 20; 189 28; 191 2; 192 3; 
193 7; 194 5; 195 6; 196 6; 197 2; 
198 4; 200 1; 201 3; 202 2; 203 8; 
204 4; 205 5; 206 5; 208 2; 209 4; 
212 8; 213 3; 216 9; 219 1; 220 1; 
221 11; 222 1; 224 2; 226 4; 228 459; 
229 65; 230 20; 232 3; 237 3; 239 4; 
242 3; 244 1; 249 9; 251 2; 253 1; 
254 5; 255 3; 256 9; 257 2; 258 361; 
259 65; 260 21; 261 2; 263 62; 264 7; 
267 3; 269 5; 270 7; 271 2; 272 8; 
273 1; 274 3; 275 2; 277 1; 283 4; 
284 2; 285 2; 286 82; 287 13; 288 9; 
290 2; 296 1; 300 6; 303 1; 304 1; 
309 1; 312 2; 315 1; 317 2; 319 1; 
321 1; 322 1; 325 4; 326 3; 328 14; 
329 18; 330 999; 331 247; 332 87; 333 10; 
335 3; 341 4; 344 1; 362 1; 368 1; 
370 1; 372 26; 373 8; 375 1; 383 21; 
385 11; 396 1; 398 1; 426 5; 443 2; 
457 11; 461 2; 

Name: 100031
Synon: artifact (100031)
Comments: T: + c Full ms [ 50.00-700.00]
DB#: 122
Num Peaks: 71
51 52; 77 182; 78 144; 79 357; 90 49; 
91 29; 101 94; 104 45; 106 4; 110 49; 
122 1; 127 21; 138 6; 168 4; 170 12; 
171 42; 172 118; 176 3; 179 999; 180 165; 
181 42; 184 113; 197 4; 214 1; 222 115; 
226 18; 231 2; 241 4; 242 140; 243 1; 
253 195; 254 4; 283 7; 301 3; 311 3; 
312 4; 313 1; 315 23; 316 555; 317 88; 
318 41; 327 16; 328 3; 343 104; 344 16; 
345 7; 348 1; 352 3; 356 3; 359 1; 
386 3; 391 1; 399 1; 402 1; 404 1; 
428 1; 429 1; 438 1; 439 1; 443 1; 
486 3; 487 1; 489 2; 502 1; 539 1; 
546 1; 579 1; 595 1; 658 1; 675 1; 
678 1; 

Name: 100044
Synon: unknown (100044)
Comments: T: + c Full ms [ 50.00-700.00]
DB#: 123
Num Peaks: 117
55 10; 56 18; 57 49; 58 33; 59 104; 
60 10; 61 19; 62 1; 66 3; 68 1; 
69 7; 70 2; 71 2; 72 18; 73 598; 
74 70; 75 398; 76 30; 77 22; 79 8; 
82 2; 85 14; 86 2; 87 9; 88 17; 
89 418; 90 37; 91 39; 92 1; 95 1; 
96 1; 98 1; 99 22; 100 10; 101 188; 
102 20; 103 49; 104 15; 105 342; 106 25; 
107 13; 108 1; 112 1; 113 3; 114 4; 
115 219; 116 34; 117 110; 118 11; 119 26; 
120 1; 121 3; 127 3; 129 23; 130 28; 
131 999; 132 119; 133 221; 134 38; 135 34; 
136 3; 137 2; 141 1; 142 1; 143 2; 
144 2; 145 38; 146 4; 147 171; 148 27; 
149 79; 150 10; 151 6; 155 1; 157 1; 
159 5; 161 2; 163 3; 167 1; 169 3; 
170 12; 171 480; 172 71; 173 47; 174 5; 
175 63; 176 11; 177 5; 187 1; 189 37; 
190 9; 191 14; 192 1; 193 5; 194 1; 
205 1; 208 1; 214 1; 215 3; 216 6; 
217 206; 218 37; 219 19; 220 1; 221 2; 
231 2; 232 1; 233 1; 245 4; 247 3; 
248 1; 259 3; 260 1; 261 2; 263 82; 
264 15; 265 8; 

Name: 100070
Synon: pipecolic acid (TBS-2X)
Comments: T: + c Full ms [ 50.00-700.00]
DB#: 124
Num Peaks: 184
54 4; 60 10; 62 3; 66 15; 68 9; 
70 4; 72 4; 73 230; 74 93; 78 17; 
79 2; 80 7; 81 2; 83 9; 84 16; 
86 5; 88 14; 89 5; 91 18; 93 3; 
94 6; 96 17; 97 5; 99 14; 100 23; 
102 2; 105 6; 106 7; 107 12; 111 5; 
112 6; 113 19; 114 16; 115 3; 116 13; 
117 44; 119 1; 123 4; 124 2; 128 13; 
130 1; 132 30; 133 43; 134 8; 135 9; 
138 13; 140 11; 141 4; 142 7; 143 4; 
144 1; 147 26; 148 5; 151 8; 153 7; 
154 6; 156 1; 157 9; 158 43; 160 24; 
161 7; 162 5; 164 13; 167 2; 168 10; 
170 6; 172 23; 173 18; 174 3; 175 15; 
177 6; 179 3; 182 10; 183 4; 184 2; 
186 23; 192 6; 194 10; 195 3; 196 9; 
197 39; 198 999; 199 147; 200 58; 202 9; 
203 4; 204 3; 205 8; 213 1; 217 6; 
218 3; 220 5; 222 2; 227 30; 228 18; 
232 34; 233 21; 234 7; 235 4; 236 2; 
238 2; 242 3; 243 3; 244 4; 245 5; 
247 4; 249 8; 250 11; 253 2; 254 1; 
255 5; 259 3; 260 1; 261 3; 262 1; 
263 4; 265 8; 270 3; 271 4; 272 66; 
273 35; 274 12; 275 4; 276 20; 278 2; 
279 1; 280 6; 281 1; 282 1; 284 1; 
285 5; 286 1; 287 2; 295 1; 296 1; 
297 2; 298 5; 299 2; 300 79; 301 18; 
303 16; 304 97; 305 24; 306 8; 309 1; 
314 2; 315 2; 318 4; 322 1; 324 3; 
326 1; 327 3; 334 2; 337 3; 339 1; 
341 2; 343 13; 345 1; 349 3; 354 3; 
359 8; 373 1; 376 2; 378 1; 382 2; 
383 7; 384 6; 386 6; 390 1; 397 2; 
405 1; 407 2; 412 1; 415 3; 416 1; 
426 2; 431 1; 433 1; 441 2; 473 1; 
502 1; 537 1; 557 2; 574 1; 

Name: 100170
Synon: unknown (100170)
Comments: T: + c Full ms [ 50.00-700.00]
DB#: 126
Num Peaks: 235
51 7; 52 28; 53 14; 54 5; 55 103; 
56 24; 57 89; 58 4; 59 163; 60 33; 
61 2; 63 4; 66 4; 67 17; 68 66; 
69 102; 70 11; 71 37; 72 99; 73 998; 
74 162; 75 438; 76 37; 77 8; 78 10; 
79 58; 80 3; 81 29; 82 15; 83 73; 
84 20; 85 86; 86 15; 87 10; 88 1; 
91 1; 93 8; 94 6; 95 26; 96 16; 
97 37; 98 13; 99 76; 100 183; 101 28; 
102 12; 103 7; 104 9; 106 4; 107 3; 
108 4; 109 23; 110 19; 111 46; 112 16; 
113 22; 114 16; 115 203; 116 22; 117 57; 
118 8; 119 9; 120 4; 122 4; 124 19; 
125 40; 126 17; 127 30; 128 104; 129 171; 
130 44; 131 9; 132 31; 133 74; 135 12; 
136 17; 138 232; 139 13; 140 12; 141 8; 
142 14; 143 20; 144 42; 145 25; 146 8; 
147 326; 148 61; 149 92; 150 29; 151 4; 
153 16; 154 14; 156 15; 157 109; 158 31; 
159 14; 160 6; 162 8; 163 12; 164 10; 
165 4; 166 3; 169 2; 170 30; 171 9; 
172 43; 173 4; 174 34; 175 7; 176 12; 
180 9; 182 2; 183 7; 184 13; 185 7; 
186 401; 187 51; 188 19; 189 26; 190 1; 
194 3; 198 10; 199 14; 200 766; 201 116; 
202 34; 203 13; 204 4; 205 18; 208 15; 
214 7; 215 6; 216 4; 218 17; 219 20; 
220 10; 221 10; 224 1; 227 2; 229 4; 
230 265; 231 51; 232 19; 233 10; 235 2; 
237 2; 239 2; 240 5; 243 9; 244 4; 
245 7; 247 20; 249 5; 251 5; 253 5; 
257 3; 258 16; 259 8; 260 238; 261 59; 
262 40; 263 19; 267 14; 268 15; 269 306; 
274 179; 275 29; 276 10; 278 1; 281 4; 
282 13; 284 27; 285 4; 286 17; 288 28; 
289 9; 291 2; 293 1; 297 2; 298 2; 
299 1; 300 4; 301 8; 302 137; 303 38; 
304 103; 305 22; 307 7; 310 3; 313 5; 
316 10; 317 4; 326 1; 327 13; 330 5; 
332 999; 333 233; 334 101; 335 15; 338 5; 
342 1; 345 1; 346 1; 351 1; 354 2; 
355 1; 360 1; 363 1; 367 1; 368 7; 
371 3; 372 4; 374 19; 375 6; 378 8; 
381 4; 382 5; 383 3; 390 1; 394 1; 
398 2; 410 3; 414 4; 417 1; 420 1; 
424 3; 442 1; 444 1; 458 3; 460 1; 
461 1; 500 1; 557 1; 587 1; 671 1; 

Name: 100117
Synon: unknown (100117)
Comments: T: + c Full ms [ 50.00-700.00]
DB#: 131
Num Peaks: 164
50 4; 53 4; 54 2; 55 20; 56 4; 
57 88; 58 10; 59 18; 60 1; 61 2; 
67 4; 68 6; 69 41; 70 37; 71 101; 
72 15; 73 143; 74 23; 75 16; 76 2; 
77 1; 78 3; 80 2; 81 1; 82 7; 
83 14; 84 24; 85 115; 86 36; 87 7; 
88 4; 91 1; 93 1; 95 3; 97 13; 
98 9; 99 63; 100 11; 103 7; 107 1; 
108 1; 109 1; 110 5; 111 21; 112 12; 
113 47; 114 12; 115 19; 116 4; 117 2; 
122 1; 124 1; 125 15; 126 20; 127 41; 
128 23; 129 8; 131 5; 132 5; 133 9; 
134 2; 137 1; 138 1; 139 2; 140 3; 
141 28; 142 50; 143 9; 144 15; 147 14; 
148 1; 149 2; 151 1; 152 1; 153 8; 
154 10; 155 44; 156 8; 158 3; 159 1; 
165 3; 166 1; 167 3; 168 6; 169 25; 
170 28; 171 19; 172 6; 173 2; 176 1; 
177 1; 179 1; 180 2; 181 3; 182 6; 
183 27; 184 17; 185 3; 189 2; 190 2; 
192 1; 193 1; 194 1; 196 3; 197 12; 
198 13; 199 29; 200 999; 201 157; 202 47; 
203 4; 204 1; 210 1; 211 10; 212 1; 
215 2; 219 1; 223 2; 225 6; 226 2; 
227 2; 228 4; 229 1; 230 4; 238 1; 
239 7; 240 3; 241 1; 242 7; 243 3; 
244 1; 246 1; 253 2; 256 2; 258 7; 
259 1; 265 1; 267 1; 268 1; 270 1; 
281 3; 285 5; 286 3; 289 1; 294 1; 
295 1; 314 1; 342 5; 343 2; 350 1; 
359 1; 372 1; 376 1; 383 9; 384 1; 
394 1; 398 5; 399 153; 400 46; 401 18; 
402 3; 426 1; 431 1; 441 2; 

Name: 100123
Synon: unknown (100123)
Comments: T: + c Full ms [ 50.00-700.00]
DB#: 134
Num Peaks: 197
53 3; 54 1; 55 5; 56 8; 57 10; 
58 6; 59 12; 60 2; 66 2; 67 2; 
68 4; 69 5; 70 38; 71 5; 72 20; 
73 194; 74 22; 75 37; 76 3; 78 5; 
79 5; 81 3; 82 2; 83 5; 84 6; 
85 7; 86 2; 87 1; 89 9; 91 2; 
94 1; 95 2; 96 2; 97 2; 98 3; 
99 14; 100 15; 101 15; 102 2; 103 5; 
105 2; 107 1; 109 1; 110 1; 111 2; 
112 2; 113 2; 114 1; 115 17; 116 5; 
117 6; 118 1; 119 1; 122 1; 123 2; 
125 3; 126 10; 127 20; 128 11; 129 19; 
130 4; 131 3; 132 4; 133 11; 135 1; 
136 1; 137 1; 138 1; 139 2; 140 3; 
141 5; 142 4; 143 7; 144 4; 145 1; 
146 2; 147 37; 148 2; 149 18; 150 3; 
151 2; 152 2; 153 3; 154 14; 155 9; 
156 17; 157 1; 158 3; 159 6; 161 2; 
162 1; 163 10; 165 1; 166 1; 168 7; 
169 2; 170 4; 171 8; 172 4; 173 3; 
174 4; 176 1; 177 10; 178 2; 179 1; 
180 1; 181 4; 182 8; 183 18; 184 999; 
185 163; 186 44; 187 5; 188 1; 189 3; 
191 2; 194 1; 195 1; 196 3; 198 1; 
199 2; 200 25; 201 5; 202 3; 203 10; 
204 2; 207 2; 209 1; 210 1; 211 4; 
212 1; 213 1; 214 1; 221 3; 223 6; 
224 2; 225 2; 226 1; 228 3; 230 1; 
231 2; 233 1; 235 1; 239 1; 240 2; 
241 1; 242 1; 243 2; 244 1; 245 1; 
251 2; 256 1; 257 1; 258 16; 259 6; 
261 4; 262 1; 263 2; 265 2; 267 2; 
269 4; 270 2; 271 1; 282 1; 283 1; 
284 2; 286 2; 287 1; 300 1; 301 2; 
303 4; 309 3; 310 1; 312 1; 313 1; 
314 4; 315 1; 318 1; 337 1; 341 1; 
345 1; 356 1; 358 1; 379 1; 382 5; 
383 141; 384 40; 385 19; 386 2; 398 2; 
399 1; 401 1; 425 3; 426 2; 443 3; 
458 1; 463 1; 

Name: 100006
Synon: artifact (100006)
Comments: T: + c Full ms [ 50.00-700.00]
DB#: 138
Num Peaks: 112
50 2; 51 25; 53 8; 54 3; 55 146; 
58 35; 59 27; 62 12; 65 6; 68 27; 
70 2; 74 1; 75 88; 76 170; 77 38; 
78 68; 80 8; 83 10; 92 31; 93 432; 
94 26; 95 143; 96 18; 97 3; 98 8; 
99 12; 101 13; 102 10; 103 2; 107 2; 
109 65; 111 2; 115 90; 116 1; 117 80; 
119 4; 120 8; 121 13; 122 10; 123 999; 
124 90; 125 341; 127 1; 129 19; 131 44; 
132 21; 133 59; 135 12; 136 20; 137 4; 
139 1; 140 1; 146 30; 147 14; 151 6; 
154 5; 155 11; 156 9; 157 1; 158 4; 
163 5; 164 16; 165 146; 166 10; 167 32; 
168 3; 169 18; 172 33; 174 3; 175 3; 
178 10; 180 2; 181 6; 182 13; 185 32; 
187 11; 188 5; 189 15; 190 24; 191 7; 
192 2; 194 2; 199 1; 206 2; 207 3; 
211 4; 217 1; 218 1; 219 1; 222 21; 
226 4; 227 3; 233 1; 240 1; 245 4; 
246 7; 250 1; 257 1; 258 2; 263 2; 
264 1; 269 1; 281 1; 282 1; 285 2; 
291 1; 293 3; 295 1; 357 1; 383 2; 
384 2; 387 1; 

Name: 100009
Synon: artifact (100009)
Comments: T: + c Full ms [ 50.00-700.00]
DB#: 139
Num Peaks: 103
54 5; 55 68; 56 40; 57 338; 58 70; 
59 41; 61 11; 67 2; 68 2; 69 34; 
70 74; 71 284; 74 33; 75 279; 76 25; 
81 9; 84 84; 85 352; 86 9; 88 10; 
93 2; 96 4; 97 14; 98 77; 99 60; 
100 8; 102 12; 105 1; 107 1; 111 4; 
112 34; 113 31; 114 4; 116 3; 117 16; 
123 2; 126 43; 127 76; 128 8; 129 10; 
131 87; 133 40; 137 2; 139 11; 140 13; 
141 65; 147 59; 148 3; 149 27; 150 1; 
151 1; 153 2; 154 56; 155 94; 156 837; 
157 108; 158 22; 159 1; 161 5; 162 1; 
166 3; 168 1; 169 12; 170 18; 171 15; 
172 8; 173 999; 174 60; 175 21; 180 1; 
181 13; 183 38; 186 11; 188 61; 194 1; 
198 25; 204 1; 208 3; 211 1; 212 4; 
213 17; 214 3; 215 15; 216 3; 217 3; 
221 7; 232 3; 233 2; 240 1; 245 1; 
246 2; 260 1; 265 1; 268 1; 280 3; 
281 1; 283 5; 300 1; 301 1; 318 1; 
341 1; 384 2; 415 1; 

Name: 100010
Synon: artifact (100010)
Comments: T: + c Full ms [ 50.00-700.00]
DB#: 140
Num Peaks: 150
50 10; 52 19; 53 25; 54 4; 55 123; 
56 118; 57 809; 58 39; 61 4; 62 6; 
63 14; 64 2; 65 4; 66 1; 67 19; 
68 37; 69 101; 70 228; 71 999; 72 76; 
73 343; 74 58; 75 135; 76 15; 78 7; 
80 3; 81 22; 82 14; 83 91; 84 202; 
85 886; 86 62; 87 13; 93 10; 95 5; 
96 4; 97 17; 98 24; 99 171; 100 38; 
101 9; 104 2; 107 7; 109 1; 111 50; 
112 76; 113 191; 114 10; 115 216; 116 14; 
117 16; 119 7; 120 3; 121 1; 122 1; 
123 3; 125 38; 126 89; 127 215; 128 12; 
129 4; 131 53; 133 131; 136 3; 139 9; 
140 10; 141 35; 142 2; 145 8; 146 15; 
147 207; 148 6; 149 15; 150 1; 151 28; 
152 8; 153 6; 154 8; 155 97; 156 47; 
157 7; 158 6; 159 8; 160 2; 161 3; 
162 2; 163 2; 166 1; 168 5; 169 103; 
173 26; 175 2; 180 14; 181 1; 182 7; 
186 52; 188 73; 195 5; 198 3; 201 1; 
202 12; 203 2; 205 1; 207 10; 208 5; 
210 3; 212 34; 213 6; 215 2; 216 2; 
217 1; 218 6; 221 10; 222 11; 223 5; 
226 1; 227 11; 229 2; 232 7; 233 1; 
234 238; 235 40; 236 27; 245 5; 246 7; 
249 1; 250 1; 251 3; 260 1; 263 6; 
264 1; 267 1; 271 2; 273 3; 276 12; 
277 1; 278 1; 281 7; 283 4; 284 245; 
285 47; 286 17; 297 1; 326 7; 383 9; 
384 5; 425 1; 506 1; 550 1; 666 1; 

Name: 100067
Synon: unknown (100067)
Comments: T: + c Full ms [ 50.00-700.00]
DB#: 143
Num Peaks: 236
51 10; 53 5; 55 20; 56 48; 57 53; 
58 7; 59 77; 60 6; 61 6; 62 2; 
66 6; 67 8; 68 13; 69 51; 70 13; 
72 15; 73 504; 74 64; 75 76; 76 18; 
77 13; 82 5; 83 42; 84 26; 85 2; 
86 40; 87 11; 88 6; 89 6; 90 2; 
93 9; 94 1; 95 2; 96 5; 97 15; 
98 7; 99 5; 100 105; 101 19; 102 5; 
103 16; 105 1; 106 6; 109 3; 111 42; 
112 9; 114 4; 115 28; 116 10; 117 3; 
119 6; 120 24; 121 288; 122 35; 123 13; 
125 24; 126 8; 128 5; 129 11; 130 27; 
131 39; 132 15; 133 71; 134 12; 135 3; 
136 2; 139 5; 140 1; 141 18; 142 98; 
143 37; 144 46; 145 8; 146 26; 149 6; 
150 2; 151 6; 152 3; 153 19; 154 7; 
156 11; 157 30; 158 29; 159 9; 160 2; 
161 4; 163 5; 164 5; 165 2; 167 8; 
170 3; 171 34; 172 9; 174 9; 176 1; 
177 11; 179 3; 180 1; 181 5; 184 11; 
185 48; 186 7; 188 4; 190 11; 191 32; 
192 5; 193 46; 194 8; 195 11; 196 4; 
198 3; 200 6; 201 5; 205 6; 206 1; 
207 115; 208 17; 209 27; 211 3; 212 2; 
213 36; 214 15; 216 1; 217 2; 220 4; 
223 9; 225 9; 227 7; 228 2; 229 2; 
231 3; 235 6; 236 1; 237 3; 238 5; 
239 5; 240 3; 241 10; 242 2; 243 32; 
244 10; 245 6; 246 2; 248 4; 249 38; 
250 8; 251 28; 252 11; 253 15; 256 2; 
257 2; 259 4; 260 1; 263 1; 265 44; 
266 16; 267 44; 268 10; 269 11; 270 4; 
272 1; 275 1; 279 4; 280 12; 281 537; 
282 139; 283 127; 284 31; 285 29; 286 10; 
287 34; 288 6; 289 2; 292 1; 293 4; 
294 2; 295 2; 296 2; 297 47; 298 26; 
299 999; 300 269; 301 96; 302 10; 303 8; 
304 2; 305 1; 307 4; 308 2; 309 6; 
310 2; 312 2; 321 2; 322 1; 323 108; 
324 25; 325 16; 326 5; 327 2; 329 1; 
337 2; 339 3; 340 2; 341 96; 342 22; 
343 7; 344 2; 350 1; 353 1; 354 2; 
355 4; 356 163; 357 47; 358 18; 359 1; 
360 1; 361 1; 365 25; 366 7; 367 4; 
368 2; 372 14; 373 2; 374 2; 376 1; 
379 1; 381 81; 382 25; 383 20; 384 5; 
385 1; 423 4; 424 2; 441 3; 443 1; 
648 1; 

Name: 100077
Synon: unknown (100077)
Comments: T: + c Full ms [ 50.00-700.00]
DB#: 145
Num Peaks: 200
51 7; 52 11; 53 6; 54 11; 55 12; 
58 46; 59 78; 61 4; 64 5; 65 10; 
67 23; 69 4; 72 36; 73 814; 74 70; 
75 113; 76 26; 79 10; 80 1; 82 3; 
84 68; 86 40; 87 16; 89 2; 91 9; 
92 2; 93 7; 94 17; 97 8; 99 16; 
100 29; 101 9; 102 10; 103 11; 105 10; 
107 2; 108 4; 110 2; 112 2; 114 4; 
115 125; 116 18; 117 20; 118 9; 119 6; 
120 3; 121 150; 122 36; 124 2; 127 8; 
128 11; 129 30; 130 4; 131 34; 132 35; 
133 104; 134 35; 136 2; 138 5; 139 2; 
140 63; 141 50; 142 72; 143 10; 144 1; 
145 9; 146 30; 147 829; 148 116; 149 66; 
150 13; 151 3; 152 3; 156 2; 157 5; 
158 28; 159 21; 160 8; 161 13; 162 6; 
163 4; 164 8; 166 1; 168 8; 170 17; 
171 5; 172 3; 173 16; 174 29; 175 20; 
177 6; 178 7; 180 1; 183 3; 185 17; 
186 26; 187 4; 188 5; 189 74; 190 14; 
198 306; 199 50; 200 35; 201 5; 202 2; 
203 30; 204 4; 206 4; 212 2; 214 73; 
215 19; 216 34; 217 2; 218 4; 219 31; 
220 5; 221 19; 222 3; 225 3; 227 1; 
228 8; 230 4; 231 47; 232 3; 233 6; 
234 2; 240 2; 242 9; 244 8; 245 3; 
246 1; 247 3; 249 23; 250 2; 251 4; 
252 5; 254 10; 256 10; 258 10; 260 2; 
261 3; 262 7; 263 18; 266 2; 272 971; 
273 240; 274 110; 275 15; 276 9; 277 129; 
278 20; 279 2; 284 20; 285 4; 290 1; 
292 42; 293 1; 294 4; 297 4; 298 33; 
299 20; 300 999; 301 249; 302 88; 303 15; 
305 2; 308 2; 309 4; 310 4; 314 17; 
332 1; 339 1; 341 15; 342 70; 343 11; 
344 3; 347 1; 348 1; 349 2; 354 2; 
357 1; 365 3; 369 3; 374 4; 375 2; 
377 1; 380 5; 382 5; 391 25; 392 5; 
393 4; 394 1; 398 3; 399 1; 422 2; 
433 2; 440 1; 444 1; 458 1; 479 1; 

Name: 100087
Synon: unknown (100087)
Comments: T: + c Full ms [ 50.00-700.00]
DB#: 146
Num Peaks: 198
50 1; 51 4; 52 6; 53 5; 54 3; 
55 15; 56 33; 57 98; 58 26; 59 91; 
60 4; 61 9; 62 2; 63 2; 69 5; 
70 5; 71 33; 72 29; 73 595; 74 59; 
75 79; 76 11; 77 11; 79 3; 80 2; 
83 13; 85 70; 86 1; 88 8; 89 11; 
90 4; 91 1; 93 4; 96 3; 98 13; 
99 36; 100 5; 101 26; 103 5; 104 2; 
106 7; 107 7; 108 2; 109 1; 110 4; 
112 2; 113 16; 114 6; 115 307; 116 14; 
119 10; 120 2; 121 17; 123 20; 125 5; 
126 3; 127 25; 129 8; 130 9; 131 7; 
132 17; 133 178; 134 32; 135 90; 136 3; 
137 55; 138 1; 139 25; 140 8; 141 3; 
146 5; 149 26; 150 1; 153 10; 155 91; 
156 3; 157 7; 161 1; 163 3; 164 1; 
165 6; 166 3; 167 10; 169 9; 170 4; 
171 366; 172 52; 173 13; 174 4; 179 17; 
180 5; 181 64; 182 9; 183 25; 184 2; 
185 2; 191 2; 192 5; 193 7; 194 2; 
195 19; 196 7; 197 98; 198 13; 199 4; 
200 3; 207 3; 209 10; 210 11; 211 687; 
212 93; 213 92; 214 8; 215 10; 217 2; 
219 1; 221 15; 223 11; 224 7; 225 3; 
227 7; 229 5; 231 3; 233 1; 235 3; 
237 43; 238 3; 239 5; 240 1; 241 4; 
242 2; 245 1; 249 3; 250 4; 251 1; 
253 76; 254 16; 255 10; 256 1; 259 1; 
263 23; 267 2; 268 3; 269 86; 270 24; 
271 3; 272 4; 273 4; 276 1; 279 1; 
281 3; 283 3; 285 5; 286 1; 287 1; 
293 1; 294 2; 295 36; 296 6; 297 1; 
299 1; 300 1; 301 2; 304 1; 305 1; 
309 2; 311 5; 313 2; 315 2; 319 2; 
320 1; 321 3; 323 3; 324 16; 325 999; 
326 218; 327 83; 328 8; 329 3; 333 1; 
342 1; 347 1; 351 3; 356 1; 360 1; 
367 25; 368 6; 369 3; 372 1; 382 2; 
383 58; 384 21; 385 9; 387 1; 389 1; 
403 7; 419 1; 442 1; 

Name: 100047
Synon: VALINE (TBS-2X)
Comments: T: + c Full ms [ 50.00-700.00]
DB#: 147
Num Peaks: 37
51 5; 62 1; 77 5; 90 1; 92 1; 
107 1; 128 18; 162 2; 185 14; 186 999; 
187 153; 195 1; 208 2; 209 1; 221 12; 
222 3; 229 4; 245 3; 246 2; 260 303; 
261 77; 262 26; 263 11; 265 1; 282 1; 
283 1; 288 224; 300 1; 301 2; 302 85; 
303 20; 304 6; 305 3; 325 1; 330 9; 
331 2; 384 1; 

Name: 100140
Synon: uric acid (TBS-3X)
Comments: T: + c Full ms [ 50.00-700.00]
DB#: 148
Num Peaks: 214
51 1; 55 3; 56 12; 57 33; 58 6; 
59 41; 60 2; 69 1; 71 3; 72 2; 
73 999; 74 90; 75 39; 76 3; 77 1; 
78 2; 81 1; 83 1; 84 1; 85 8; 
86 2; 96 1; 99 19; 100 27; 101 2; 
102 1; 111 2; 113 5; 114 1; 115 23; 
116 2; 117 7; 119 2; 123 1; 124 1; 
125 1; 126 1; 127 2; 129 1; 130 9; 
131 20; 132 7; 133 40; 134 5; 135 4; 
140 1; 141 1; 142 3; 143 1; 144 2; 
146 2; 147 155; 148 24; 149 11; 150 1; 
155 1; 156 1; 157 8; 158 36; 159 7; 
160 5; 168 1; 169 3; 170 1; 171 17; 
172 4; 173 9; 174 16; 175 3; 177 1; 
179 1; 181 1; 182 2; 183 3; 184 2; 
185 5; 187 1; 188 1; 189 2; 191 4; 
193 2; 197 3; 198 6; 199 2; 200 1; 
201 1; 204 2; 205 1; 207 9; 211 2; 
213 9; 214 2; 215 1; 216 1; 224 1; 
225 1; 226 2; 231 1; 232 1; 237 1; 
238 1; 239 1; 240 1; 241 2; 243 1; 
245 5; 246 1; 247 1; 249 1; 252 1; 
254 2; 255 26; 256 10; 257 3; 263 1; 
264 1; 265 1; 267 1; 270 1; 276 1; 
277 1; 279 1; 281 14; 282 4; 283 2; 
285 1; 287 1; 295 1; 296 2; 297 1; 
298 1; 299 1; 311 1; 312 1; 321 1; 
323 5; 324 1; 325 2; 326 1; 337 1; 
339 13; 340 4; 341 2; 353 1; 354 1; 
355 4; 356 1; 357 1; 365 1; 366 1; 
369 1; 370 2; 379 2; 381 2; 382 1; 
383 12; 384 1; 385 2; 394 3; 395 42; 
396 14; 397 18; 398 6; 399 5; 400 4; 
401 1; 402 1; 411 1; 437 6; 438 1; 
439 2; 440 1; 441 1; 451 1; 452 1; 
453 18; 454 7; 455 23; 456 10; 457 6; 
494 3; 495 1; 497 1; 509 4; 510 3; 
511 13; 512 9; 513 4; 552 3; 553 2; 
555 1; 556 1; 557 1; 558 1; 560 1; 
562 2; 564 3; 565 3; 566 14; 567 493; 
569 240; 570 122; 571 35; 572 7; 573 2; 
610 13; 611 7; 612 2; 613 1; 624 7; 
625 36; 626 16; 627 8; 628 2; 

Name: 100049
Synon: urea (TBS-2X)
Comments: T: + c Full ms [ 50.00-700.00]
DB#: 149
Num Peaks: 94
55 2; 56 5; 57 24; 58 5; 59 20; 
60 3; 61 1; 66 9; 69 1; 70 2; 
71 4; 72 6; 73 149; 74 54; 75 34; 
76 3; 78 1; 79 3; 84 1; 85 4; 
86 2; 87 6; 88 1; 89 3; 98 1; 
99 28; 100 25; 101 6; 102 3; 103 2; 
113 3; 114 3; 115 12; 116 16; 117 33; 
118 9; 119 5; 129 2; 130 40; 131 31; 
132 89; 133 44; 134 10; 135 2; 141 7; 
142 1; 143 6; 144 2; 145 8; 146 52; 
147 604; 148 93; 149 45; 150 4; 155 1; 
156 3; 157 24; 158 4; 159 18; 160 3; 
161 1; 163 2; 170 1; 171 43; 172 8; 
173 45; 174 20; 175 20; 176 4; 177 1; 
183 1; 188 5; 189 7; 190 1; 201 2; 
213 83; 214 15; 215 9; 216 2; 227 2; 
228 3; 229 6; 230 19; 231 999; 232 206; 
233 83; 234 12; 235 1; 255 1; 270 1; 
273 50; 274 11; 275 3; 290 2; 

Name: 100063
Synon: SUCCINATE (TBS-2X)
Comments: T: + c Full ms [ 50.00-700.00]
DB#: 151
Num Peaks: 117
53 1; 55 38; 56 17; 57 16; 58 28; 
59 53; 60 7; 61 9; 66 1; 70 8; 
72 25; 73 903; 74 94; 75 241; 76 15; 
77 10; 78 2; 81 1; 83 4; 85 3; 
86 13; 87 3; 88 4; 89 1; 95 1; 
97 2; 99 18; 100 7; 101 12; 102 3; 
103 5; 105 2; 109 1; 111 1; 114 4; 
115 87; 116 189; 117 56; 118 5; 119 9; 
128 9; 129 102; 130 21; 131 29; 132 17; 
133 133; 134 22; 135 14; 142 2; 143 5; 
144 1; 145 10; 146 9; 147 893; 148 147; 
149 102; 150 9; 151 3; 156 2; 157 13; 
158 2; 159 5; 160 1; 161 1; 170 2; 
171 4; 172 1; 173 3; 174 1; 175 29; 
176 5; 177 3; 181 1; 182 1; 183 2; 
184 164; 185 25; 186 8; 187 2; 188 1; 
189 58; 190 27; 191 9; 192 1; 199 39; 
200 5; 201 2; 202 1; 203 21; 204 5; 
205 1; 207 1; 213 1; 215 43; 216 6; 
217 2; 231 2; 245 1; 258 29; 259 9; 
260 2; 263 1; 274 1; 283 1; 284 2; 
285 2; 286 26; 287 12; 288 15; 289 999; 
290 231; 291 101; 292 13; 293 2; 331 36; 
332 8; 333 3; 

Name: 100081
Synon: SERINE (TBS-3X)
Comments: T: + c Full ms [ 50.00-700.00]
DB#: 152
Num Peaks: 187
51 1; 54 2; 55 13; 56 9; 57 26; 
58 20; 59 74; 60 4; 61 2; 68 2; 
70 4; 72 14; 73 999; 74 107; 75 108; 
76 8; 77 7; 78 1; 79 3; 80 3; 
81 2; 82 1; 86 6; 87 5; 88 6; 
89 20; 90 2; 95 2; 96 1; 99 15; 
100 74; 101 17; 102 11; 103 35; 104 2; 
105 5; 106 1; 110 2; 112 1; 114 4; 
115 104; 116 63; 117 58; 118 11; 119 12; 
126 1; 128 17; 129 11; 130 9; 131 29; 
132 81; 133 168; 134 28; 135 18; 136 1; 
142 63; 143 10; 144 16; 145 9; 146 19; 
147 320; 148 56; 149 61; 150 4; 151 3; 
153 1; 156 1; 157 2; 158 22; 159 15; 
160 33; 161 4; 162 3; 163 1; 167 1; 
168 1; 172 12; 173 12; 174 59; 175 12; 
176 7; 177 3; 184 2; 185 1; 186 1; 
187 1; 189 30; 190 14; 191 6; 192 2; 
200 2; 201 2; 202 7; 204 2; 205 5; 
206 9; 207 12; 208 4; 209 2; 214 2; 
216 9; 217 1; 218 33; 219 6; 220 3; 
221 21; 222 3; 223 2; 226 1; 229 2; 
230 102; 231 27; 232 11; 233 2; 234 1; 
243 1; 245 6; 246 2; 247 1; 248 2; 
253 4; 254 1; 255 3; 256 3; 258 25; 
259 7; 260 8; 261 2; 269 3; 270 1; 
272 6; 273 1; 274 1; 275 4; 276 11; 
277 3; 283 1; 285 3; 286 5; 287 10; 
288 521; 289 137; 290 50; 291 6; 292 1; 
297 1; 298 1; 299 1; 300 6; 301 5; 
302 275; 303 70; 304 26; 305 4; 316 3; 
326 1; 333 1; 346 1; 357 1; 358 1; 
359 1; 360 2; 361 8; 362 414; 363 132; 
364 61; 365 11; 366 2; 379 1; 382 1; 
383 20; 384 8; 386 2; 387 1; 388 3; 
389 10; 390 416; 391 142; 392 61; 393 12; 
394 2; 404 8; 405 2; 406 1; 432 25; 
433 7; 434 3; 

Name: 100004
Synon: PYRUVATE (MOX-TBS-1X)
Comments: T: + c Full ms [ 50.00-700.00]
DB#: 153
Num Peaks: 69
55 7; 56 10; 57 35; 58 30; 59 63; 
60 8; 61 6; 62 1; 64 1; 69 6; 
70 7; 71 27; 72 19; 73 64; 74 70; 
75 21; 76 8; 78 3; 83 3; 84 8; 
85 21; 86 3; 88 4; 89 76; 90 6; 
91 3; 97 1; 98 5; 99 56; 100 43; 
101 8; 102 1; 103 2; 108 1; 109 1; 
112 2; 113 5; 114 4; 115 111; 116 15; 
117 5; 119 1; 126 4; 127 2; 128 1; 
130 1; 131 1; 141 2; 143 3; 144 4; 
147 5; 148 1; 155 1; 171 2; 172 6; 
173 9; 174 999; 175 120; 176 49; 177 3; 
178 1; 181 2; 183 9; 186 1; 189 2; 
190 1; 198 1; 216 19; 217 2; 

Name: 100155
Synon: PHOSPHATE (TBS-3X)
Comments: T: + c Full ms [ 50.00-700.00]
DB#: 154
Num Peaks: 164
55 1; 56 5; 57 26; 58 3; 59 13; 
60 1; 71 1; 73 215; 74 18; 75 12; 
77 2; 85 3; 97 1; 99 4; 103 2; 
115 3; 117 2; 119 4; 121 3; 131 5; 
132 1; 133 50; 134 8; 135 18; 136 2; 
137 6; 139 1; 145 1; 147 48; 148 7; 
149 6; 151 1; 153 2; 155 7; 157 1; 
163 2; 165 3; 167 2; 175 1; 177 6; 
178 1; 179 10; 180 2; 181 16; 182 2; 
183 6; 189 6; 190 2; 191 30; 192 9; 
193 90; 194 17; 195 21; 196 4; 197 20; 
198 3; 199 1; 203 1; 205 6; 206 2; 
207 84; 208 18; 209 13; 210 3; 211 108; 
212 16; 213 12; 214 1; 221 4; 222 1; 
223 1; 225 2; 227 1; 235 2; 237 9; 
238 1; 239 3; 240 1; 241 15; 242 3; 
243 2; 251 6; 252 2; 253 10; 254 4; 
255 70; 256 33; 257 14; 258 4; 259 1; 
265 1; 266 1; 267 6; 268 5; 269 104; 
270 108; 271 43; 272 77; 273 17; 274 8; 
275 1; 281 1; 283 2; 284 3; 285 1; 
286 2; 295 5; 296 1; 297 4; 298 1; 
299 1; 309 5; 310 1; 311 7; 312 3; 
313 1; 323 1; 325 4; 326 5; 327 9; 
328 20; 329 5; 330 2; 337 1; 341 11; 
342 3; 343 1; 351 3; 352 1; 353 3; 
354 1; 365 1; 366 1; 367 11; 368 4; 
369 4; 370 2; 371 2; 372 1; 373 1; 
374 2; 375 3; 376 9; 377 6; 378 8; 
379 13; 380 15; 381 33; 382 3; 383 999; 
384 400; 385 210; 386 49; 387 12; 388 2; 
409 2; 423 2; 424 1; 425 65; 426 22; 
427 10; 428 2; 439 2; 440 1; 

Name: 100144
Synon: PHENYLPYRUVATE (MOX-TBS-1X)
Comments: T: + c Full ms [ 50.00-700.00]
DB#: 155
Num Peaks: 95
50 1; 51 4; 55 2; 56 9; 57 28; 
58 23; 59 76; 60 7; 61 5; 63 4; 
64 1; 65 23; 69 1; 70 1; 72 3; 
73 144; 74 36; 75 130; 76 11; 77 12; 
78 1; 81 1; 83 1; 84 38; 85 7; 
86 2; 87 4; 88 5; 89 223; 90 45; 
91 193; 92 15; 96 1; 97 1; 99 3; 
100 2; 101 1; 102 1; 103 3; 104 1; 
105 2; 110 6; 113 1; 114 1; 115 17; 
116 52; 117 45; 118 5; 119 1; 121 1; 
125 2; 126 1; 128 1; 130 1; 131 2; 
132 1; 133 2; 135 7; 137 1; 144 2; 
145 1; 146 10; 148 22; 149 3; 151 22; 
152 2; 160 6; 161 1; 162 1; 174 13; 
175 26; 176 20; 177 3; 188 1; 190 2; 
191 77; 192 12; 193 2; 207 1; 218 1; 
219 1; 220 3; 231 2; 245 1; 246 1; 
247 3; 248 4; 249 17; 250 999; 251 178; 
252 53; 253 5; 292 13; 293 2; 307 1; 

Name: 100088
Synon: PHENYLALANINE (TBS-2X)
Comments: T: + c Full ms [ 50.00-700.00]
DB#: 156
Num Peaks: 167
56 36; 57 43; 58 30; 59 59; 60 7; 
65 2; 67 1; 69 3; 70 1; 72 18; 
73 999; 74 96; 75 84; 76 11; 77 6; 
78 3; 80 3; 81 5; 82 2; 83 4; 
84 1; 85 3; 86 5; 87 2; 88 1; 
91 64; 92 1; 93 2; 95 4; 97 1; 
99 8; 100 9; 101 1; 102 3; 103 41; 
104 9; 105 2; 110 1; 112 1; 113 3; 
114 1; 115 48; 116 4; 117 17; 118 7; 
119 9; 120 69; 121 14; 123 2; 124 1; 
126 1; 127 2; 128 5; 129 5; 130 43; 
131 41; 132 103; 133 95; 134 15; 135 13; 
136 1; 137 1; 140 43; 142 14; 143 6; 
144 6; 145 10; 146 21; 147 326; 148 62; 
149 17; 156 1; 158 5; 159 6; 160 85; 
161 16; 162 34; 164 3; 171 1; 172 2; 
173 4; 174 6; 175 4; 176 31; 177 33; 
178 7; 181 2; 187 3; 188 24; 189 16; 
190 6; 191 2; 192 1; 193 4; 194 4; 
202 3; 203 2; 204 19; 205 5; 206 6; 
207 8; 208 6; 210 1; 211 2; 216 5; 
217 2; 218 17; 219 3; 220 2; 221 17; 
222 13; 224 1; 225 1; 231 3; 232 4; 
233 16; 234 606; 235 124; 236 16; 244 1; 
245 14; 246 4; 249 1; 251 1; 264 5; 
265 2; 266 1; 270 2; 271 5; 292 1; 
294 1; 296 3; 298 1; 299 2; 301 9; 
302 738; 303 152; 304 54; 305 8; 306 5; 
307 7; 308 307; 309 76; 310 31; 311 3; 
316 1; 327 1; 333 3; 334 1; 335 9; 
336 269; 337 68; 338 25; 339 1; 350 4; 
351 3; 353 1; 357 3; 361 1; 378 11; 
379 2; 380 4; 383 9; 384 9; 427 1; 
499 1; 569 1; 

Name: 100145
Synon: NORVALINE (TBS-2X)
Comments: T: + c Full ms [ 50.00-700.00]
DB#: 157
Num Peaks: 114
54 1; 55 7; 56 8; 57 26; 58 11; 
59 54; 60 6; 61 3; 66 2; 69 2; 
70 2; 71 2; 72 33; 73 390; 74 42; 
75 54; 76 2; 77 2; 80 1; 81 13; 
82 1; 83 1; 84 1; 85 6; 86 4; 
87 2; 88 1; 94 2; 95 2; 98 3; 
99 9; 100 12; 101 5; 102 2; 103 31; 
104 2; 105 4; 108 1; 112 3; 113 1; 
114 30; 115 26; 116 9; 117 14; 118 3; 
119 7; 126 1; 127 1; 128 39; 129 23; 
130 22; 131 12; 132 31; 133 67; 134 11; 
135 4; 142 3; 143 1; 144 3; 145 9; 
146 13; 147 228; 148 40; 149 25; 150 2; 
156 20; 157 6; 158 5; 159 6; 160 19; 
161 3; 162 1; 170 6; 171 1; 172 3; 
173 2; 174 15; 175 2; 183 3; 184 10; 
185 17; 186 999; 187 167; 188 49; 189 16; 
190 2; 191 1; 198 1; 202 9; 203 1; 
204 1; 216 3; 230 1; 244 1; 245 1; 
257 2; 258 5; 259 7; 260 316; 261 78; 
262 30; 263 4; 284 1; 286 1; 287 6; 
288 239; 289 58; 290 24; 291 3; 302 21; 
303 5; 304 1; 330 10; 331 2; 

Name: 100091
Synon: MALATE (TBS-3X)
Comments: T: + c Full ms [ 50.00-700.00]
DB#: 158
Num Peaks: 237
50 2; 51 16; 52 14; 53 7; 55 76; 
56 38; 57 221; 58 36; 59 56; 61 9; 
62 3; 65 1; 66 7; 67 2; 68 3; 
69 40; 70 23; 71 58; 72 31; 73 999; 
74 100; 75 185; 76 24; 77 27; 78 16; 
79 10; 82 4; 83 6; 84 12; 85 58; 
86 1; 89 10; 90 5; 91 3; 96 11; 
98 7; 99 111; 100 16; 101 7; 102 3; 
103 14; 104 1; 105 11; 106 1; 107 3; 
109 2; 110 2; 111 8; 112 2; 113 25; 
114 3; 115 303; 116 30; 117 47; 119 8; 
123 4; 125 3; 127 88; 128 11; 129 29; 
130 6; 131 46; 132 18; 133 204; 134 25; 
135 21; 137 1; 138 2; 140 5; 141 2; 
142 4; 143 15; 144 1; 145 24; 146 3; 
147 346; 148 60; 149 80; 150 7; 151 7; 
153 4; 154 2; 155 18; 156 1; 157 3; 
159 5; 161 7; 162 2; 163 6; 164 1; 
165 1; 167 1; 168 3; 169 16; 173 92; 
174 11; 175 35; 176 8; 177 8; 178 4; 
180 1; 181 2; 182 4; 183 3; 185 2; 
186 3; 189 74; 190 10; 191 13; 193 12; 
195 5; 198 7; 199 2; 201 57; 202 13; 
203 19; 204 6; 207 50; 208 15; 209 11; 
210 1; 211 1; 212 9; 213 16; 215 5; 
217 39; 218 7; 219 4; 222 9; 223 3; 
225 1; 226 2; 227 3; 231 3; 234 2; 
235 1; 239 2; 241 1; 242 2; 245 7; 
246 11; 247 16; 248 3; 249 2; 250 1; 
251 1; 253 2; 255 2; 256 1; 257 4; 
259 13; 260 6; 261 8; 263 5; 266 1; 
268 5; 269 1; 270 1; 273 1; 275 2; 
278 2; 279 1; 281 3; 282 3; 283 2; 
284 6; 287 206; 288 47; 289 20; 290 2; 
292 1; 299 1; 301 12; 302 1; 303 1; 
304 1; 306 6; 308 6; 312 2; 314 2; 
317 45; 318 7; 319 4; 328 3; 330 1; 
337 1; 341 2; 342 3; 343 1; 345 1; 
347 4; 348 4; 349 12; 350 3; 351 2; 
369 1; 370 1; 373 1; 374 1; 375 6; 
376 3; 381 1; 382 1; 383 14; 385 7; 
386 5; 387 2; 391 14; 392 5; 394 4; 
402 2; 403 28; 404 5; 405 4; 406 2; 
410 3; 411 1; 412 2; 413 1; 416 1; 
417 2; 418 3; 419 242; 420 79; 421 58; 
423 9; 426 4; 428 1; 433 1; 439 1; 
453 1; 462 6; 463 2; 465 1; 507 1; 
632 1; 647 5; 

Name: 100114
Synon: LYSINE (TBS-3X)
Comments: T: + c Full ms [ 50.00-700.00]
DB#: 159
Num Peaks: 286
50 5; 52 9; 53 11; 54 6; 55 14; 
56 53; 57 91; 59 83; 60 13; 61 7; 
62 2; 64 1; 65 4; 66 2; 67 4; 
68 10; 69 3; 70 10; 71 13; 72 29; 
73 999; 74 173; 75 252; 76 27; 77 2; 
80 4; 81 1; 82 9; 83 23; 84 120; 
85 24; 86 17; 87 5; 88 23; 89 28; 
91 11; 92 2; 93 2; 94 4; 96 12; 
97 17; 98 15; 99 53; 100 40; 101 15; 
102 6; 103 23; 104 3; 106 2; 108 1; 
109 2; 111 17; 112 3; 113 18; 114 34; 
115 99; 116 23; 117 37; 118 4; 119 12; 
120 4; 123 1; 124 2; 125 9; 126 9; 
127 69; 128 19; 129 79; 130 63; 131 23; 
132 64; 133 122; 134 11; 135 22; 136 3; 
137 4; 138 2; 140 33; 141 14; 142 47; 
143 10; 144 48; 145 96; 146 46; 147 272; 
148 107; 149 56; 150 14; 152 1; 153 4; 
154 5; 155 7; 156 23; 157 23; 158 20; 
159 13; 160 5; 161 3; 162 1; 163 2; 
166 6; 167 70; 168 34; 169 10; 170 135; 
171 165; 172 25; 173 23; 174 11; 175 6; 
176 2; 177 3; 178 1; 180 1; 181 9; 
182 4; 183 16; 184 25; 185 22; 186 19; 
187 11; 188 10; 189 2; 190 14; 192 1; 
193 21; 194 1; 196 17; 197 11; 198 248; 
199 44; 200 15; 201 6; 202 4; 203 9; 
204 4; 206 5; 207 11; 208 7; 209 3; 
210 3; 211 8; 212 9; 213 9; 214 7; 
215 7; 216 1; 217 1; 218 1; 219 4; 
222 8; 225 16; 226 9; 227 5; 229 5; 
230 5; 231 27; 232 1; 234 1; 235 4; 
239 3; 240 5; 241 3; 242 7; 243 49; 
244 25; 245 7; 246 3; 248 1; 251 2; 
252 1; 253 5; 255 1; 256 10; 257 4; 
258 5; 259 17; 260 3; 261 7; 262 3; 
265 2; 267 7; 269 6; 270 6; 271 11; 
272 82; 273 23; 274 13; 275 2; 276 1; 
278 1; 281 22; 282 1; 286 25; 287 10; 
288 7; 289 6; 290 1; 291 2; 293 2; 
294 3; 296 3; 297 7; 299 64; 300 202; 
301 51; 302 34; 303 6; 304 1; 305 10; 
310 1; 312 2; 313 4; 314 34; 315 11; 
316 5; 318 3; 321 1; 323 3; 325 2; 
326 4; 328 1; 329 74; 330 7; 331 10; 
332 2; 333 1; 339 5; 340 4; 341 12; 
342 10; 344 68; 345 18; 346 6; 347 1; 
349 1; 356 2; 357 1; 359 2; 369 1; 
372 16; 373 5; 375 5; 376 2; 377 1; 
382 1; 383 51; 384 18; 385 3; 386 2; 
387 1; 390 1; 392 1; 395 1; 397 1; 
399 5; 400 4; 402 3; 403 1; 416 1; 
418 6; 420 2; 427 2; 429 2; 430 4; 
431 46; 432 14; 433 8; 434 1; 443 1; 
445 2; 446 63; 447 22; 449 10; 451 1; 
453 7; 474 5; 481 8; 483 5; 489 15; 
490 13; 494 1; 495 1; 505 1; 506 1; 
507 1; 

Name: 100053
Synon: LEUCINE (TBS-2X)
Comments: T: + c Full ms [ 50.00-700.00]
DB#: 160
Num Peaks: 131
51 13; 55 5; 56 20; 57 9; 58 21; 
59 52; 60 2; 62 1; 68 2; 72 3; 
73 268; 74 20; 75 68; 78 6; 80 1; 
84 1; 86 17; 87 2; 88 1; 91 1; 
93 2; 95 7; 96 1; 99 1; 100 12; 
101 5; 102 1; 103 9; 104 4; 105 1; 
106 1; 109 1; 110 1; 111 1; 112 1; 
113 2; 114 1; 115 14; 116 14; 117 18; 
118 7; 119 5; 122 1; 125 1; 126 1; 
128 41; 129 15; 130 11; 131 19; 132 22; 
133 66; 134 20; 135 3; 136 1; 139 2; 
141 2; 142 21; 143 6; 144 6; 145 5; 
146 24; 147 166; 148 16; 149 24; 150 2; 
152 4; 153 1; 155 4; 158 6; 159 7; 
160 4; 161 4; 162 4; 166 2; 168 1; 
169 1; 170 12; 172 4; 173 2; 174 1; 
184 11; 185 2; 188 20; 189 1; 191 5; 
192 2; 195 2; 197 21; 198 9; 199 28; 
200 999; 201 187; 202 54; 203 3; 204 1; 
210 1; 212 8; 213 17; 216 2; 226 3; 
228 2; 229 65; 230 1; 231 4; 233 1; 
244 2; 245 1; 247 2; 248 1; 259 1; 
260 1; 265 2; 271 1; 272 4; 274 312; 
275 69; 276 23; 277 6; 281 2; 283 1; 
291 1; 295 1; 300 2; 301 5; 302 273; 
303 67; 304 15; 305 6; 316 9; 344 10; 
384 2; 

Name: 100029
Synon: LACTATE (TBS-2X)
Comments: T: + c Full ms [ 50.00-700.00]
DB#: 161
Num Peaks: 118
52 1; 53 1; 55 10; 56 9; 57 31; 
58 16; 59 39; 60 4; 61 6; 66 15; 
67 2; 69 2; 70 2; 71 5; 72 6; 
73 414; 74 40; 75 94; 76 7; 77 2; 
83 1; 84 1; 85 9; 86 6; 87 9; 
88 13; 89 3; 97 1; 99 8; 100 14; 
101 11; 102 10; 103 33; 104 3; 105 3; 
113 2; 114 1; 115 59; 116 10; 117 49; 
118 8; 119 17; 120 2; 121 1; 129 12; 
130 7; 131 29; 132 17; 133 182; 134 27; 
135 15; 136 1; 143 4; 144 2; 145 7; 
146 7; 147 999; 148 158; 149 114; 150 13; 
151 5; 157 4; 158 2; 159 101; 160 15; 
161 7; 162 1; 173 3; 174 3; 175 6; 
176 2; 177 4; 185 1; 186 1; 187 3; 
188 7; 189 400; 190 75; 191 34; 192 4; 
193 1; 203 5; 204 2; 205 16; 206 2; 
207 15; 208 4; 209 3; 217 1; 229 1; 
230 2; 231 25; 232 93; 233 336; 234 74; 
235 30; 236 4; 245 7; 246 2; 247 5; 
249 1; 257 1; 258 2; 259 4; 260 6; 
261 446; 262 98; 263 42; 264 6; 265 1; 
274 3; 275 5; 276 1; 303 7; 304 1; 
337 6; 338 3; 339 1; 

Name: 100059
Synon: ISOLEUCINE (TBS-2x)
Comments: T: + c Full ms [ 50.00-700.00]
DB#: 162
Num Peaks: 138
50 4; 51 9; 53 3; 57 63; 58 7; 
59 49; 64 2; 66 10; 67 3; 68 5; 
69 39; 70 13; 71 31; 72 19; 73 342; 
74 24; 75 19; 78 6; 80 4; 82 3; 
83 2; 84 10; 85 52; 86 30; 87 4; 
96 6; 97 3; 98 1; 99 12; 100 3; 
101 2; 103 20; 105 6; 109 4; 112 21; 
113 13; 114 11; 115 28; 116 1; 117 3; 
118 1; 119 10; 120 2; 123 10; 124 3; 
125 1; 126 7; 127 32; 128 18; 129 4; 
130 7; 131 21; 132 17; 133 25; 134 1; 
135 9; 138 1; 139 2; 141 5; 142 32; 
143 13; 144 14; 145 7; 146 22; 147 183; 
148 41; 149 7; 155 5; 156 8; 157 2; 
159 9; 160 15; 161 9; 162 1; 168 2; 
169 18; 170 23; 171 10; 172 5; 173 5; 
174 6; 180 1; 184 6; 187 3; 188 10; 
189 5; 193 2; 195 4; 197 8; 198 13; 
199 8; 200 999; 201 163; 202 37; 203 5; 
207 1; 210 1; 213 7; 215 1; 216 3; 
217 1; 219 2; 221 4; 228 1; 232 2; 
233 1; 242 1; 244 2; 245 1; 246 2; 
247 1; 251 1; 255 1; 256 1; 258 3; 
262 1; 267 2; 270 2; 272 3; 274 286; 
275 68; 276 20; 277 1; 278 1; 284 1; 
285 2; 301 9; 302 361; 303 92; 304 33; 
305 2; 306 2; 316 7; 317 3; 344 11; 
385 4; 407 1; 549 1; 

Name: 100103
Synon: GLUTAMATE (TBS-3X)
Comments: T: + c Full ms [ 50.00-700.00]
DB#: 163
Num Peaks: 232
50 5; 53 3; 54 3; 55 24; 56 62; 
58 18; 59 64; 60 5; 61 7; 62 1; 
66 3; 67 2; 69 5; 71 3; 72 21; 
73 999; 74 113; 75 201; 76 5; 77 11; 
80 3; 81 1; 84 99; 86 3; 87 3; 
88 3; 89 2; 92 4; 95 6; 98 2; 
99 10; 100 88; 101 16; 102 3; 103 25; 
105 4; 109 2; 112 10; 114 20; 115 67; 
116 28; 117 18; 119 10; 122 8; 125 5; 
126 1; 128 7; 129 70; 130 12; 131 34; 
132 51; 133 134; 134 21; 135 24; 136 3; 
140 6; 141 9; 142 23; 143 8; 144 5; 
145 17; 146 23; 147 362; 148 83; 149 153; 
150 15; 151 7; 152 2; 156 7; 157 6; 
158 29; 159 13; 160 17; 162 1; 164 1; 
165 1; 166 1; 167 1; 170 64; 171 3; 
173 14; 174 31; 176 5; 177 2; 179 5; 
185 4; 186 21; 187 5; 188 9; 189 30; 
191 1; 192 7; 195 3; 198 26; 199 7; 
200 5; 202 7; 203 2; 204 2; 205 6; 
206 3; 207 13; 208 1; 209 8; 212 3; 
213 4; 214 8; 215 4; 216 20; 217 1; 
218 4; 221 4; 222 7; 225 2; 228 5; 
229 2; 230 2; 231 4; 232 3; 233 1; 
239 1; 240 2; 241 1; 242 3; 243 23; 
244 12; 245 9; 246 15; 250 1; 254 1; 
256 8; 257 3; 258 4; 260 9; 261 1; 
262 1; 265 4; 267 4; 270 11; 271 4; 
272 248; 273 57; 274 19; 275 6; 276 1; 
278 1; 279 2; 282 3; 283 2; 284 1; 
285 4; 287 1; 288 2; 290 3; 298 4; 
299 1; 300 51; 301 14; 302 16; 304 5; 
306 2; 312 2; 313 1; 314 8; 315 5; 
316 2; 318 18; 319 4; 326 2; 327 2; 
328 1; 329 3; 330 446; 331 124; 332 47; 
333 9; 338 3; 340 1; 342 12; 343 3; 
344 2; 346 15; 347 2; 348 1; 353 1; 
354 1; 355 1; 356 2; 357 4; 358 58; 
359 10; 360 3; 368 1; 374 2; 381 2; 
383 1; 385 4; 386 2; 388 3; 390 1; 
397 2; 402 1; 403 2; 404 40; 405 7; 
406 2; 407 1; 408 1; 410 1; 414 2; 
415 1; 416 7; 418 1; 419 2; 420 1; 
424 1; 426 4; 428 1; 430 8; 431 2; 
432 564; 433 193; 434 95; 435 17; 441 1; 
448 1; 474 1; 475 19; 476 3; 489 5; 
490 1; 531 1; 

Name: 100133
Synon: XANTHINE (TBS-3X)
Comments: T: + c Full ms [ 50.00-700.00]
DB#: 164
Num Peaks: 218
50 1; 51 1; 52 2; 53 8; 55 3; 
56 5; 57 48; 58 6; 59 38; 60 1; 
63 1; 65 1; 68 4; 69 3; 71 7; 
72 18; 73 879; 74 71; 75 59; 77 8; 
79 5; 84 7; 85 9; 86 4; 87 1; 
92 1; 93 3; 94 1; 96 6; 98 4; 
99 17; 100 25; 101 2; 102 1; 103 3; 
105 2; 112 2; 113 3; 114 2; 115 14; 
116 5; 117 6; 118 3; 119 2; 120 1; 
122 1; 123 1; 125 4; 127 3; 129 1; 
130 8; 131 39; 132 15; 133 53; 134 8; 
135 5; 137 2; 138 2; 140 10; 141 5; 
143 2; 144 3; 146 7; 147 203; 148 38; 
149 19; 150 1; 151 4; 152 1; 153 1; 
154 3; 155 2; 156 5; 157 8; 158 66; 
159 11; 160 1; 161 1; 163 2; 164 1; 
165 1; 166 8; 167 14; 168 3; 169 6; 
171 3; 173 5; 174 8; 176 3; 177 3; 
181 7; 182 2; 184 2; 186 1; 188 1; 
190 11; 191 6; 192 1; 193 4; 194 4; 
195 2; 196 4; 197 7; 198 3; 199 1; 
201 1; 203 1; 204 3; 205 2; 206 2; 
207 17; 208 9; 209 6; 211 4; 213 1; 
215 2; 219 1; 222 8; 223 1; 224 7; 
225 3; 226 1; 227 2; 228 1; 229 1; 
230 2; 231 1; 236 3; 237 1; 238 3; 
239 6; 240 2; 241 4; 243 3; 245 1; 
246 2; 247 1; 249 11; 250 2; 251 3; 
252 1; 254 3; 255 5; 263 12; 264 1; 
265 81; 266 13; 267 8; 268 13; 269 2; 
270 2; 271 4; 272 2; 276 1; 279 4; 
280 3; 281 29; 282 23; 284 3; 285 3; 
286 1; 287 1; 294 1; 295 4; 296 9; 
297 5; 306 1; 307 3; 309 9; 311 1; 
323 17; 324 9; 326 1; 327 3; 328 2; 
336 1; 337 3; 341 1; 351 1; 356 1; 
359 2; 362 1; 363 65; 364 13; 365 9; 
366 2; 367 2; 378 1; 379 1; 380 2; 
381 19; 382 11; 383 9; 385 3; 408 1; 
413 1; 422 4; 423 1; 424 1; 425 2; 
427 1; 428 2; 431 6; 432 5; 433 3; 
434 6; 436 10; 437 999; 438 383; 440 162; 
441 33; 442 12; 478 1; 480 19; 481 7; 
482 3; 494 3; 495 2; 

Name: 100110
Synon: val-pro (TBS-2X)
Comments: T: + c Full ms [ 50.00-700.00]
DB#: 165
Num Peaks: 149
50 2; 53 1; 54 3; 55 8; 57 1; 
59 8; 64 1; 69 1; 72 18; 73 58; 
74 8; 79 2; 80 1; 83 1; 84 2; 
89 2; 97 2; 98 6; 99 3; 101 5; 
102 2; 107 1; 111 1; 112 5; 113 2; 
114 8; 117 6; 119 2; 120 1; 121 1; 
124 2; 127 1; 128 34; 129 2; 130 16; 
131 3; 132 3; 134 2; 135 1; 138 2; 
139 2; 140 3; 142 5; 148 5; 149 2; 
151 1; 152 3; 155 1; 156 15; 157 3; 
161 1; 163 1; 164 5; 166 2; 168 1; 
169 3; 170 8; 171 6; 176 1; 178 1; 
179 5; 181 1; 182 2; 184 6; 185 24; 
186 999; 187 157; 188 38; 189 5; 190 4; 
191 1; 192 1; 193 7; 194 2; 195 2; 
198 4; 199 3; 200 86; 201 11; 202 5; 
203 1; 205 1; 206 3; 207 3; 210 1; 
212 1; 215 1; 217 1; 220 2; 221 7; 
222 1; 224 1; 225 3; 226 1; 228 1; 
230 1; 238 1; 240 2; 242 5; 243 2; 
244 2; 245 2; 246 1; 247 2; 249 2; 
253 2; 254 1; 258 4; 259 1; 265 1; 
267 1; 269 1; 271 3; 272 3; 274 1; 
284 1; 285 1; 286 2; 301 2; 304 1; 
306 1; 309 1; 311 1; 313 1; 316 1; 
317 1; 325 1; 329 1; 337 2; 371 2; 
382 1; 383 2; 384 2; 385 110; 386 44; 
387 7; 389 1; 397 1; 398 2; 399 38; 
400 10; 403 1; 404 1; 405 1; 412 1; 
427 8; 535 4; 536 1; 537 3; 

Name: 100136
Synon: TYROSINE (TBS-3X)
Comments: T: + c Full ms [ 50.00-700.00]
DB#: 166
Num Peaks: 172
51 1; 55 2; 56 5; 57 14; 58 4; 
59 23; 60 2; 61 1; 71 2; 72 8; 
73 529; 74 51; 75 45; 76 3; 77 1; 
85 4; 86 2; 87 2; 89 1; 90 1; 
91 5; 99 7; 100 4; 101 1; 102 1; 
103 12; 104 1; 105 3; 107 8; 113 1; 
114 1; 115 34; 116 4; 117 8; 118 6; 
119 4; 120 1; 121 1; 125 2; 128 4; 
129 1; 130 5; 131 9; 132 40; 133 48; 
134 10; 135 8; 142 17; 143 2; 144 2; 
145 7; 146 18; 147 129; 148 25; 149 30; 
150 4; 151 5; 152 1; 154 3; 155 1; 
156 1; 157 1; 158 1; 159 4; 160 38; 
161 8; 162 6; 163 13; 164 8; 165 12; 
166 3; 169 1; 170 1; 172 2; 173 3; 
174 5; 175 4; 176 9; 177 7; 178 2; 
179 8; 180 1; 181 1; 188 4; 189 9; 
190 4; 191 6; 192 9; 193 5; 194 1; 
195 1; 202 5; 203 1; 204 1; 205 13; 
206 6; 207 5; 208 2; 209 2; 216 2; 
218 13; 219 5; 220 2; 221 56; 222 14; 
223 4; 225 1; 232 1; 233 1; 234 2; 
235 1; 236 1; 237 1; 239 2; 243 1; 
244 4; 245 18; 246 5; 247 2; 248 2; 
249 2; 250 5; 251 2; 260 1; 263 1; 
265 1; 266 2; 267 1; 287 1; 290 1; 
292 3; 293 1; 294 2; 295 2; 296 1; 
297 1; 298 6; 299 4; 300 6; 301 17; 
302 999; 303 257; 304 100; 305 17; 306 6; 
307 7; 308 4; 322 2; 323 1; 334 2; 
348 1; 353 1; 361 1; 363 1; 364 2; 
365 80; 367 9; 382 1; 383 4; 439 36; 
440 14; 441 5; 442 1; 464 1; 465 1; 
467 80; 468 31; 469 12; 470 3; 481 1; 
509 8; 510 3; 

Name: 100163
Synon: artifact (100163)
Synon: triethanolamine (TBS-3X)
Comments: T: + c Full ms [ 50.00-700.00]
DB#: 167
Num Peaks: 205
52 30; 56 35; 58 54; 59 36; 62 4; 
63 9; 65 1; 67 20; 68 1; 70 19; 
72 16; 73 367; 74 35; 75 225; 76 4; 
77 11; 78 4; 79 6; 85 20; 86 2; 
87 2; 88 11; 89 15; 95 13; 97 2; 
99 1; 100 7; 101 29; 102 3; 103 19; 
104 14; 105 6; 106 2; 108 2; 110 6; 
111 3; 112 1; 113 16; 114 6; 115 24; 
116 19; 119 10; 120 2; 122 1; 124 7; 
125 18; 127 16; 128 20; 129 26; 130 44; 
131 22; 132 1; 133 43; 134 5; 135 28; 
138 5; 140 22; 144 78; 146 18; 147 97; 
148 8; 149 8; 151 2; 155 5; 156 1; 
157 5; 159 6; 160 1; 163 17; 165 13; 
168 3; 169 9; 171 8; 172 21; 173 1; 
174 9; 178 2; 179 5; 183 5; 185 8; 
186 19; 188 10; 190 11; 191 4; 197 2; 
198 2; 199 7; 200 12; 202 17; 203 3; 
205 6; 206 3; 209 6; 211 4; 213 1; 
214 5; 215 9; 216 19; 222 8; 223 5; 
226 1; 227 2; 230 2; 232 3; 234 8; 
238 2; 239 4; 241 1; 244 14; 245 6; 
247 1; 248 3; 249 4; 251 1; 254 5; 
257 4; 258 7; 259 3; 260 1; 261 3; 
264 3; 265 5; 266 10; 271 1; 272 15; 
273 7; 274 6; 275 4; 276 3; 280 7; 
281 16; 282 3; 283 8; 286 1; 287 1; 
288 57; 289 13; 290 1; 291 3; 298 2; 
299 3; 302 4; 303 3; 307 2; 308 1; 
310 2; 311 2; 313 98; 314 8; 315 4; 
317 1; 327 7; 328 5; 331 9; 335 2; 
336 1; 338 2; 340 3; 341 5; 343 2; 
344 13; 345 2; 346 999; 347 195; 348 90; 
349 9; 350 6; 353 1; 354 1; 361 2; 
362 8; 364 1; 368 1; 369 1; 382 7; 
383 24; 384 21; 386 4; 388 2; 397 1; 
403 2; 407 1; 412 2; 415 3; 419 2; 
424 3; 425 31; 429 2; 433 2; 434 20; 
435 7; 436 6; 453 4; 458 1; 476 14; 
478 2; 479 2; 491 1; 535 3; 555 1; 
565 1; 596 3; 600 3; 608 1; 665 1; 

Name: 100061
Synon: THREONINE (TBS-2X)
Comments: T: + c Full ms [ 50.00-700.00]
DB#: 168
Num Peaks: 186
51 9; 54 2; 55 13; 56 63; 57 106; 
58 56; 59 72; 60 8; 61 13; 62 5; 
64 2; 65 1; 67 3; 68 3; 69 49; 
70 17; 71 33; 72 32; 73 999; 74 149; 
75 359; 76 32; 78 22; 80 20; 81 15; 
82 2; 83 15; 84 31; 85 59; 86 17; 
87 31; 88 25; 90 1; 91 1; 94 2; 
95 9; 96 2; 97 20; 98 13; 99 30; 
100 12; 101 10; 102 22; 103 84; 104 6; 
105 1; 110 9; 111 15; 112 9; 113 11; 
114 91; 115 268; 116 60; 117 15; 118 7; 
119 14; 122 1; 125 11; 126 10; 127 20; 
128 17; 129 11; 130 891; 131 176; 132 169; 
133 150; 134 16; 137 1; 139 4; 140 8; 
141 11; 142 65; 143 18; 144 14; 145 17; 
146 52; 147 365; 148 163; 149 43; 150 5; 
151 12; 152 1; 154 16; 155 7; 156 9; 
157 5; 158 153; 159 159; 160 48; 161 7; 
162 8; 163 7; 165 3; 170 10; 171 18; 
172 126; 173 19; 175 5; 176 3; 177 6; 
181 1; 182 1; 186 7; 187 10; 188 384; 
189 190; 190 17; 191 19; 192 6; 196 1; 
200 1; 201 2; 202 10; 203 1; 207 27; 
208 6; 209 2; 210 1; 214 2; 215 4; 
216 4; 217 2; 218 39; 219 9; 222 5; 
223 1; 232 7; 235 2; 236 1; 238 2; 
242 2; 243 1; 244 42; 245 22; 246 140; 
247 32; 248 20; 249 2; 258 1; 260 2; 
261 3; 262 47; 263 12; 264 5; 265 6; 
267 2; 272 16; 273 1; 274 2; 275 1; 
282 1; 283 2; 284 1; 286 1; 287 22; 
288 34; 289 7; 290 373; 291 107; 292 16; 
293 3; 297 2; 299 2; 300 4; 301 1; 
302 195; 303 137; 304 37; 305 9; 307 3; 
327 1; 328 1; 329 3; 332 13; 333 2; 
334 1; 340 1; 347 1; 359 1; 384 2; 
386 2; 405 1; 420 1; 502 1; 597 1; 
684 1; 

Name: 100102
Synon: HYPOXANTHINE (TBS-2X)
Comments: T: + c Full ms [ 50.00-700.00]
DB#: 169
Num Peaks: 142
51 1; 55 2; 56 7; 57 30; 58 8; 
59 29; 60 1; 61 1; 66 1; 69 2; 
70 1; 71 3; 72 6; 73 295; 74 30; 
75 16; 76 1; 78 1; 79 1; 81 1; 
83 3; 84 17; 85 9; 86 3; 93 1; 
95 1; 97 2; 98 2; 99 6; 100 6; 
101 1; 102 1; 103 1; 105 1; 110 2; 
111 13; 112 5; 113 1; 115 1; 116 1; 
117 4; 119 2; 122 1; 123 4; 124 3; 
125 5; 126 2; 128 5; 129 1; 130 3; 
131 8; 132 2; 133 4; 134 1; 136 1; 
137 1; 138 9; 139 6; 140 2; 141 1; 
142 3; 143 2; 144 1; 147 7; 148 4; 
150 4; 151 1; 152 2; 153 1; 154 1; 
155 1; 156 4; 157 2; 158 6; 159 2; 
163 3; 165 2; 166 32; 167 7; 168 6; 
169 2; 170 1; 171 1; 173 1; 177 3; 
178 2; 179 2; 180 2; 181 19; 182 3; 
183 2; 189 4; 190 1; 191 4; 192 7; 
193 166; 194 27; 195 8; 196 3; 197 2; 
198 1; 208 28; 209 5; 210 3; 219 1; 
221 4; 222 3; 223 15; 224 5; 225 2; 
233 1; 235 14; 236 3; 237 2; 249 4; 
250 13; 251 33; 252 9; 253 2; 255 1; 
265 2; 277 1; 291 2; 292 1; 293 1; 
300 1; 301 1; 303 1; 304 7; 305 5; 
306 19; 307 999; 308 256; 309 93; 310 14; 
311 1; 348 1; 349 24; 350 6; 351 1; 
383 4; 384 1; 

Name: 100109
Synon: gly-pro (TBS-2X)
Comments: T: + c Full ms [ 50.00-700.00]
DB#: 170
Num Peaks: 190
52 1; 53 1; 54 1; 55 8; 56 7; 
57 14; 58 14; 59 35; 60 3; 61 3; 
66 2; 67 1; 68 6; 69 4; 70 33; 
71 3; 72 17; 73 284; 74 34; 75 69; 
76 7; 77 3; 80 2; 81 2; 82 5; 
83 5; 84 5; 85 11; 86 34; 87 44; 
88 58; 89 11; 90 2; 92 2; 94 1; 
96 2; 97 3; 98 7; 99 11; 100 16; 
101 5; 102 4; 103 7; 104 2; 105 3; 
109 21; 110 3; 111 3; 112 3; 113 3; 
114 10; 115 45; 116 12; 117 7; 118 1; 
119 1; 121 2; 123 1; 124 1; 125 1; 
126 3; 127 5; 128 20; 129 26; 130 7; 
131 6; 132 3; 133 21; 134 3; 135 3; 
136 1; 137 9; 138 3; 139 1; 140 3; 
141 6; 142 9; 143 73; 144 286; 145 41; 
146 15; 147 49; 148 9; 149 10; 150 2; 
152 1; 153 2; 154 8; 155 14; 156 23; 
157 7; 158 5; 159 2; 160 1; 164 1; 
165 2; 166 1; 167 2; 168 2; 169 1; 
170 7; 171 4; 172 10; 173 4; 174 13; 
175 2; 176 1; 179 1; 181 1; 182 3; 
183 50; 184 20; 185 7; 186 1; 188 1; 
193 1; 195 1; 196 1; 197 1; 198 1; 
199 3; 200 35; 201 5; 202 9; 203 8; 
204 2; 209 1; 210 1; 211 12; 212 4; 
213 2; 214 3; 215 1; 216 2; 221 2; 
223 2; 225 2; 226 2; 227 1; 228 8; 
229 9; 230 8; 231 2; 239 1; 240 2; 
241 3; 242 2; 243 1; 244 2; 251 1; 
256 1; 257 1; 258 11; 259 2; 260 1; 
268 1; 269 7; 270 2; 271 1; 272 1; 
285 1; 286 3; 287 1; 313 2; 314 2; 
315 1; 325 1; 327 5; 328 1; 336 1; 
337 1; 338 1; 339 2; 340 4; 341 9; 
342 12; 343 999; 344 269; 345 104; 346 18; 
347 3; 383 7; 384 4; 385 45; 386 14; 
387 5; 388 1; 399 1; 400 2; 427 1; 

Name: 100038
Synon: GLYCINE (TBS-2X)
Comments: T: + c Full ms [ 50.00-700.00]
DB#: 171
Num Peaks: 107
50 1; 56 18; 57 39; 58 23; 59 70; 
60 7; 61 2; 63 1; 66 10; 67 1; 
70 1; 71 7; 72 22; 73 610; 74 60; 
75 114; 76 4; 77 6; 80 10; 81 9; 
82 1; 85 9; 86 26; 87 24; 88 52; 
89 4; 94 1; 95 6; 96 1; 99 6; 
100 1; 101 1; 102 5; 103 62; 104 17; 
105 6; 113 1; 114 13; 115 46; 116 11; 
117 44; 118 18; 119 27; 120 2; 121 1; 
128 5; 129 2; 130 7; 131 22; 132 74; 
133 94; 134 18; 135 8; 142 1; 143 11; 
144 184; 145 38; 146 92; 147 999; 148 168; 
149 83; 150 6; 151 2; 153 1; 156 1; 
157 1; 158 1; 159 4; 160 12; 161 2; 
162 3; 174 10; 175 5; 184 2; 187 2; 
188 4; 189 130; 190 32; 191 11; 202 3; 
204 1; 213 1; 215 3; 216 11; 217 23; 
218 744; 219 154; 220 58; 221 6; 222 2; 
231 6; 232 1; 241 1; 242 1; 243 2; 
244 7; 245 13; 246 584; 247 119; 248 45; 
249 8; 260 11; 261 1; 262 1; 288 17; 
289 4; 290 1; 

Name: 100075
Synon: glycerol (TBS-3X)
Comments: T: + c Full ms [ 50.00-700.00]
DB#: 172
Num Peaks: 140
55 10; 56 15; 57 45; 58 10; 59 55; 
60 3; 61 3; 67 1; 70 1; 71 3; 
72 18; 73 687; 74 64; 75 47; 77 3; 
78 4; 80 1; 82 1; 84 2; 85 23; 
86 3; 87 8; 88 14; 89 999; 90 83; 
91 37; 95 1; 96 1; 97 2; 98 1; 
99 17; 100 4; 101 20; 102 1; 103 8; 
105 1; 113 3; 114 5; 115 242; 116 26; 
117 32; 118 1; 119 16; 120 1; 121 2; 
127 3; 128 1; 129 6; 130 2; 131 42; 
132 20; 133 229; 134 34; 135 21; 136 1; 
137 2; 140 1; 141 2; 144 1; 145 76; 
146 20; 147 690; 148 101; 149 90; 150 11; 
151 3; 152 1; 153 1; 155 6; 157 3; 
159 4; 161 1; 162 2; 163 43; 164 5; 
165 5; 167 1; 168 1; 169 4; 170 9; 
171 480; 172 72; 173 39; 174 6; 175 60; 
176 10; 177 7; 178 1; 184 1; 187 3; 
188 8; 189 447; 190 87; 191 58; 192 7; 
193 7; 194 1; 200 1; 204 1; 205 24; 
206 5; 207 74; 208 15; 209 8; 211 1; 
213 3; 217 5; 218 4; 219 70; 220 18; 
221 77; 222 16; 223 9; 224 1; 231 9; 
232 5; 233 1; 244 1; 245 37; 246 5; 
247 9; 248 3; 249 1; 257 1; 263 3; 
289 7; 290 1; 292 1; 374 2; 375 1; 
376 3; 377 131; 379 41; 380 17; 381 5; 
382 1; 383 3; 384 1; 420 1; 421 1; 

Name: 100129
Synon: glycerol-3-phosphate (TBS-4X)
Comments: T: + c Full ms [ 50.00-700.00]
DB#: 173
Num Peaks: 302
50 9; 51 5; 53 5; 55 12; 56 27; 
57 67; 58 37; 59 34; 60 2; 62 3; 
63 1; 64 2; 68 3; 69 13; 70 2; 
71 13; 72 6; 73 999; 74 105; 75 136; 
76 11; 77 16; 79 5; 80 3; 81 12; 
82 4; 83 9; 84 3; 85 24; 86 14; 
88 5; 89 383; 90 26; 91 7; 93 1; 
94 2; 95 6; 97 16; 98 13; 99 32; 
100 17; 101 62; 102 9; 103 5; 110 6; 
112 4; 113 10; 114 20; 115 221; 116 27; 
117 18; 119 8; 124 1; 125 4; 127 8; 
128 10; 129 2; 130 11; 131 68; 132 3; 
133 141; 134 23; 135 25; 136 4; 137 1; 
140 5; 142 4; 145 51; 147 385; 148 44; 
149 52; 150 6; 151 1; 152 3; 153 6; 
154 5; 155 28; 156 4; 157 1; 158 4; 
161 5; 163 4; 164 1; 165 4; 167 4; 
168 2; 169 11; 170 7; 171 615; 172 86; 
173 43; 174 2; 175 3; 176 4; 179 5; 
180 3; 181 12; 182 4; 183 9; 188 6; 
189 26; 190 11; 191 16; 192 3; 193 28; 
194 2; 195 15; 196 2; 197 24; 198 14; 
199 10; 200 2; 203 5; 206 1; 207 46; 
208 3; 209 12; 210 6; 211 197; 212 32; 
213 42; 214 7; 215 4; 216 3; 217 2; 
219 2; 221 21; 222 3; 223 3; 225 10; 
226 1; 228 2; 229 1; 230 4; 234 1; 
235 2; 236 2; 237 18; 238 3; 239 7; 
241 1; 242 8; 243 7; 245 38; 246 5; 
247 4; 249 2; 251 5; 252 4; 253 30; 
254 12; 255 19; 256 7; 257 4; 258 2; 
259 5; 261 4; 265 5; 266 4; 268 3; 
269 137; 270 55; 271 59; 272 8; 273 9; 
276 1; 278 2; 279 1; 282 5; 283 1; 
285 62; 286 18; 287 15; 288 7; 289 2; 
290 2; 293 4; 296 1; 297 3; 299 3; 
300 1; 303 36; 304 10; 305 7; 306 1; 
309 2; 310 3; 311 11; 312 8; 314 4; 
315 2; 317 1; 319 1; 324 1; 325 4; 
327 121; 328 34; 329 13; 330 5; 331 2; 
332 1; 335 1; 343 7; 345 11; 346 1; 
351 1; 353 2; 355 21; 356 6; 357 2; 
359 8; 361 2; 362 1; 365 2; 367 6; 
368 2; 369 16; 370 4; 372 1; 373 1; 
374 4; 375 2; 376 4; 381 2; 382 14; 
383 650; 384 174; 385 83; 386 22; 389 2; 
390 2; 392 1; 397 1; 398 4; 399 9; 
400 8; 401 10; 402 5; 403 4; 411 2; 
415 2; 417 1; 425 17; 426 4; 427 1; 
428 2; 430 1; 432 1; 435 1; 439 5; 
440 3; 441 8; 442 8; 447 4; 456 1; 
457 12; 458 5; 459 4; 460 1; 467 3; 
468 1; 471 1; 472 1; 474 1; 477 1; 
483 1; 495 2; 497 2; 498 1; 499 4; 
500 1; 501 2; 513 3; 515 56; 516 23; 
517 11; 518 4; 519 1; 520 1; 528 1; 
541 7; 542 2; 553 1; 556 1; 557 1; 
559 2; 566 1; 568 1; 569 1; 570 1; 
571 268; 572 137; 573 63; 574 14; 575 4; 
577 1; 600 1; 613 8; 615 12; 616 2; 
617 1; 632 1; 

Name: 100074
Synon: glutaric acid (TBS-2X)
Comments: T: + c Full ms [ 50.00-700.00]
DB#: 174
Num Peaks: 169
52 2; 55 61; 56 9; 57 20; 58 15; 
59 54; 60 9; 61 6; 62 1; 64 1; 
66 2; 67 1; 68 5; 70 3; 71 6; 
72 52; 73 701; 74 82; 75 217; 76 11; 
77 12; 78 3; 81 1; 82 1; 84 2; 
85 16; 86 3; 87 2; 88 4; 89 7; 
92 1; 96 3; 97 31; 98 2; 99 16; 
100 12; 101 12; 102 1; 103 5; 108 3; 
114 3; 115 68; 116 77; 117 23; 118 6; 
119 7; 120 4; 121 2; 122 15; 123 139; 
124 33; 127 8; 128 6; 129 137; 130 15; 
131 17; 133 99; 134 18; 135 16; 136 2; 
140 2; 141 3; 142 2; 143 7; 144 2; 
145 2; 146 33; 147 562; 148 95; 149 101; 
150 14; 151 6; 152 2; 154 2; 157 8; 
158 4; 159 5; 160 6; 161 6; 163 1; 
166 3; 168 2; 169 1; 170 1; 171 24; 
172 4; 173 3; 174 6; 175 3; 177 2; 
179 3; 183 1; 185 3; 186 1; 187 3; 
188 1; 189 51; 190 16; 191 12; 193 2; 
195 9; 200 12; 201 12; 203 9; 204 4; 
205 1; 207 3; 210 1; 212 1; 213 36; 
214 2; 215 3; 217 6; 218 2; 221 5; 
222 5; 224 2; 228 1; 229 53; 230 4; 
233 1; 237 2; 241 1; 245 37; 246 13; 
247 1; 248 4; 251 1; 257 7; 258 2; 
259 3; 261 2; 262 3; 264 1; 267 1; 
275 36; 276 7; 277 2; 279 1; 283 1; 
296 1; 298 2; 300 2; 301 4; 302 9; 
303 999; 304 250; 305 101; 306 19; 307 3; 
314 13; 315 8; 316 2; 343 1; 344 1; 
345 35; 346 8; 347 2; 348 1; 363 1; 
365 2; 368 1; 371 3; 372 1; 381 12; 
382 5; 384 1; 386 1; 416 1; 

Name: 100120
Synon: glutamine (TBS-3X)
Comments: T: + c Full ms [ 50.00-700.00]
DB#: 175
Num Peaks: 264
50 5; 53 1; 54 7; 58 4; 59 55; 
60 13; 61 9; 65 4; 68 2; 72 14; 
73 999; 74 113; 75 273; 76 23; 77 8; 
79 21; 80 2; 85 9; 86 9; 88 9; 
89 19; 90 6; 95 6; 98 3; 99 41; 
100 46; 102 4; 103 18; 105 1; 106 1; 
107 1; 110 10; 114 24; 115 94; 116 34; 
117 64; 118 7; 119 8; 121 12; 122 2; 
123 1; 124 3; 125 8; 126 3; 128 62; 
130 1; 131 13; 132 55; 133 119; 134 42; 
135 4; 136 2; 137 2; 138 14; 139 38; 
140 14; 141 4; 142 186; 143 17; 144 32; 
145 3; 146 28; 147 252; 148 75; 149 111; 
150 10; 151 2; 153 9; 154 9; 155 6; 
156 25; 157 16; 158 33; 159 17; 160 19; 
161 9; 162 4; 163 3; 166 7; 167 6; 
168 56; 169 9; 170 49; 171 6; 172 12; 
173 20; 174 26; 175 18; 176 6; 177 7; 
178 7; 180 6; 181 4; 183 1; 184 6; 
185 11; 186 17; 188 11; 189 33; 190 19; 
195 3; 196 7; 197 173; 198 222; 199 27; 
200 17; 202 9; 203 7; 205 6; 206 3; 
208 10; 214 37; 215 30; 216 10; 218 4; 
219 2; 220 2; 221 7; 222 7; 223 9; 
224 5; 225 2; 227 2; 230 45; 231 31; 
232 1; 233 8; 234 2; 239 7; 240 2; 
242 3; 245 23; 246 16; 247 1; 249 4; 
252 7; 253 8; 254 1; 255 6; 258 32; 
259 8; 260 6; 261 6; 266 1; 268 8; 
270 11; 271 183; 272 80; 273 28; 274 16; 
275 4; 276 2; 281 13; 282 5; 284 3; 
286 14; 287 1; 289 6; 290 3; 291 2; 
297 1; 298 4; 299 92; 300 36; 301 14; 
302 24; 303 8; 304 2; 308 1; 309 2; 
310 2; 311 21; 312 9; 313 5; 314 2; 
315 3; 316 13; 317 26; 318 3; 319 1; 
324 3; 325 2; 326 6; 327 6; 328 1; 
329 225; 330 65; 331 15; 332 6; 333 8; 
335 3; 337 11; 339 7; 341 14; 342 4; 
344 5; 345 2; 351 5; 353 1; 354 1; 
355 3; 356 11; 357 94; 358 23; 359 6; 
360 3; 361 1; 362 1; 364 1; 372 1; 
375 3; 377 1; 380 2; 383 46; 384 15; 
385 73; 386 21; 387 8; 388 4; 389 1; 
397 2; 399 6; 401 2; 404 1; 409 1; 
413 16; 414 7; 415 8; 417 5; 422 1; 
424 1; 425 1; 426 3; 428 1; 429 9; 
430 10; 431 642; 432 207; 433 93; 434 16; 
435 4; 437 1; 442 4; 446 3; 447 1; 
455 1; 456 3; 457 1; 458 2; 460 3; 
470 1; 471 1; 472 1; 473 19; 474 9; 
475 6; 482 2; 488 13; 489 6; 491 1; 
502 1; 503 1; 547 1; 549 1; 

Name: 100122
Synon: glucose (MOX-TBS-3X)
Comments: T: + c Full ms [ 50.00-700.00]
DB#: 176
Num Peaks: 293
51 4; 53 6; 54 5; 55 15; 57 27; 
58 24; 59 70; 60 14; 61 12; 67 4; 
69 11; 70 11; 71 10; 72 16; 73 999; 
74 94; 75 376; 76 28; 77 16; 78 3; 
80 4; 81 1; 82 6; 84 14; 85 19; 
86 13; 87 9; 88 19; 89 507; 90 39; 
91 20; 93 2; 94 1; 95 3; 96 3; 
98 9; 99 11; 100 35; 101 32; 102 32; 
103 93; 104 10; 105 15; 106 2; 107 6; 
109 2; 110 8; 111 1; 112 23; 113 18; 
114 44; 115 209; 116 82; 117 364; 118 38; 
119 35; 120 1; 123 2; 124 3; 126 17; 
127 19; 128 34; 129 170; 130 36; 131 59; 
132 24; 133 150; 134 22; 135 16; 136 7; 
138 8; 139 1; 140 8; 141 14; 142 14; 
143 169; 144 33; 145 96; 146 30; 147 126; 
148 15; 149 130; 150 19; 151 11; 152 7; 
153 3; 154 1; 155 23; 156 31; 157 28; 
158 191; 159 123; 160 27; 161 6; 162 9; 
163 15; 164 1; 165 5; 168 11; 169 1; 
170 17; 171 106; 172 66; 173 40; 174 26; 
175 246; 176 46; 177 20; 178 3; 179 3; 
180 6; 181 9; 183 16; 184 20; 185 11; 
186 20; 187 58; 188 58; 189 44; 190 15; 
191 19; 193 9; 194 4; 196 3; 197 7; 
198 26; 199 567; 200 118; 201 40; 202 61; 
203 189; 204 25; 205 16; 206 2; 209 7; 
210 2; 211 9; 212 31; 213 14; 214 27; 
215 35; 216 608; 217 113; 218 35; 219 10; 
220 3; 223 3; 224 3; 225 4; 226 5; 
228 10; 229 11; 230 138; 231 111; 232 26; 
233 11; 234 2; 235 3; 236 1; 237 1; 
240 2; 241 3; 242 1; 243 6; 245 11; 
246 8; 247 2; 250 1; 253 2; 254 2; 
255 2; 257 4; 258 16; 259 11; 260 6; 
261 136; 262 23; 263 26; 264 1; 265 3; 
266 1; 267 4; 269 4; 270 41; 271 10; 
272 15; 273 51; 274 13; 275 13; 276 4; 
277 1; 280 1; 281 5; 282 6; 283 2; 
284 4; 285 21; 286 3; 287 10; 288 15; 
289 18; 290 10; 291 2; 293 1; 297 3; 
299 2; 300 4; 301 18; 302 16; 303 16; 
304 6; 305 1; 311 1; 312 3; 313 13; 
315 60; 316 38; 317 16; 318 7; 319 3; 
322 2; 326 1; 327 1; 328 11; 329 6; 
330 8; 331 58; 332 15; 333 5; 334 1; 
341 1; 342 1; 343 3; 344 100; 345 32; 
346 23; 347 5; 348 2; 349 2; 352 1; 
354 2; 355 5; 356 2; 357 4; 362 34; 
363 5; 370 1; 376 1; 377 1; 383 16; 
384 1; 386 3; 400 1; 402 3; 403 1; 
405 4; 406 3; 407 1; 409 1; 417 2; 
420 1; 427 1; 428 1; 432 7; 433 2; 
435 1; 437 1; 442 1; 445 4; 446 2; 
447 12; 448 3; 449 1; 450 1; 459 1; 
462 3; 463 2; 464 2; 476 18; 477 4; 
478 1; 480 1; 494 38; 495 14; 496 11; 
505 1; 517 4; 518 3; 536 2; 550 1; 
551 5; 553 2; 577 1; 

Name: 100066
Synon: FUMARATE (TBS-2X)
Comments: T: + c Full ms [ 50.00-700.00]
DB#: 177
Num Peaks: 116
52 1; 53 3; 54 3; 55 9; 56 7; 
57 26; 58 11; 59 17; 60 3; 61 3; 
66 1; 67 1; 68 1; 69 2; 71 3; 
72 2; 73 256; 74 25; 75 82; 76 6; 
77 4; 79 4; 81 1; 82 8; 83 9; 
84 35; 85 11; 86 2; 87 1; 89 1; 
95 1; 99 11; 100 4; 101 2; 103 4; 
105 2; 113 8; 114 3; 115 27; 116 4; 
117 13; 118 1; 119 4; 127 5; 128 28; 
129 11; 130 3; 131 6; 132 15; 133 74; 
134 12; 135 6; 141 1; 142 1; 143 15; 
144 1; 145 3; 146 3; 147 91; 148 14; 
149 16; 150 2; 151 1; 155 7; 156 20; 
157 10; 158 2; 159 10; 160 1; 161 1; 
169 2; 170 1; 171 7; 173 10; 174 7; 
175 3; 176 2; 185 6; 186 1; 189 2; 
190 1; 198 1; 202 2; 203 3; 213 6; 
217 1; 229 1; 230 12; 231 3; 232 5; 
233 2; 235 2; 245 41; 246 6; 247 8; 
248 1; 249 2; 250 1; 259 6; 260 1; 
271 1; 272 1; 283 1; 284 5; 285 4; 
286 11; 287 999; 288 227; 289 95; 290 15; 
291 3; 329 22; 330 5; 331 1; 346 3; 
347 1; 

Name: 100028
Synon: ETHANOLAMINE (TBS-2X)
Comments: T: + c Full ms [ 50.00-700.00]
DB#: 178
Num Peaks: 85
51 1; 55 1; 56 9; 57 23; 58 10; 
59 46; 60 5; 61 3; 66 4; 67 1; 
70 1; 71 1; 72 12; 73 334; 74 46; 
75 38; 76 2; 81 1; 82 1; 83 1; 
84 1; 85 5; 86 17; 87 15; 88 57; 
89 10; 90 1; 98 1; 99 5; 100 20; 
101 7; 102 23; 103 5; 104 1; 105 1; 
113 2; 114 3; 115 41; 116 31; 117 16; 
118 35; 119 9; 120 2; 127 2; 128 1; 
129 1; 130 5; 131 24; 132 82; 133 73; 
134 1; 135 4; 141 1; 142 9; 143 9; 
144 414; 145 59; 146 23; 147 999; 148 157; 
149 74; 150 6; 157 1; 158 12; 159 1; 
160 4; 173 2; 174 8; 175 3; 176 2; 
188 1; 189 13; 190 5; 191 1; 216 3; 
230 6; 231 8; 232 408; 233 84; 234 35; 
235 3; 274 21; 275 4; 276 1; 288 1; 

Name: 100134
Synon: CITRATE (TBS-4X)
Comments: T: + c Full ms [ 50.00-700.00]
DB#: 179
Num Peaks: 256
53 1; 55 7; 56 10; 57 30; 58 7; 
59 27; 60 2; 61 2; 67 11; 69 7; 
70 1; 71 11; 72 4; 73 999; 74 88; 
75 83; 76 7; 77 3; 78 4; 81 1; 
83 4; 84 2; 85 19; 86 3; 88 1; 
89 1; 93 1; 95 3; 96 1; 97 7; 
98 3; 99 19; 100 4; 101 3; 103 5; 
111 3; 112 1; 113 7; 114 4; 115 68; 
116 18; 117 20; 118 2; 119 4; 121 1; 
125 1; 127 4; 128 1; 129 2; 130 2; 
131 15; 132 8; 133 75; 134 11; 135 7; 
138 1; 139 1; 141 11; 142 3; 143 13; 
144 3; 145 9; 146 6; 147 502; 148 84; 
149 111; 150 12; 151 7; 153 2; 155 2; 
156 1; 157 7; 158 2; 159 9; 160 1; 
161 1; 169 13; 171 9; 172 1; 173 14; 
174 2; 175 7; 176 3; 177 6; 178 1; 
181 1; 183 2; 184 1; 185 7; 186 1; 
187 4; 188 2; 189 50; 190 15; 191 17; 
192 3; 193 6; 194 1; 195 1; 197 1; 
199 2; 200 2; 201 4; 202 2; 203 2; 
204 1; 205 6; 206 1; 207 45; 208 8; 
209 5; 210 1; 211 3; 212 1; 213 12; 
214 3; 215 13; 216 4; 217 10; 218 1; 
219 2; 220 1; 221 44; 222 10; 223 8; 
224 1; 225 7; 226 1; 227 3; 228 1; 
231 11; 232 3; 233 3; 243 7; 244 2; 
245 4; 246 2; 247 2; 249 1; 253 35; 
254 6; 255 3; 256 1; 257 5; 258 3; 
259 47; 260 10; 261 7; 262 1; 263 7; 
264 3; 265 1; 269 1; 272 1; 273 8; 
274 1; 275 2; 276 1; 281 1; 283 1; 
284 1; 285 1; 286 1; 287 7; 288 1; 
289 1; 299 20; 300 6; 301 7; 302 1; 
303 1; 305 1; 313 5; 314 2; 315 4; 
317 2; 327 10; 328 4; 329 3; 330 1; 
333 7; 334 1; 335 2; 341 2; 342 1; 
343 1; 345 1; 347 3; 349 1; 355 5; 
356 1; 357 107; 358 30; 359 11; 360 3; 
361 2; 369 1; 373 1; 375 6; 376 1; 
377 2; 383 7; 384 1; 385 16; 386 5; 
387 11; 388 3; 389 4; 391 1; 402 1; 
403 1; 415 2; 417 11; 418 5; 419 10; 
420 3; 421 2; 429 1; 430 1; 431 100; 
432 37; 433 19; 434 3; 445 2; 446 1; 
452 1; 456 1; 457 2; 458 2; 459 265; 
460 98; 461 50; 462 10; 463 3; 473 3; 
474 1; 475 2; 489 19; 490 5; 491 4; 
501 14; 502 5; 503 2; 519 1; 563 2; 
589 1; 590 3; 591 180; 592 85; 593 45; 
594 14; 595 4; 596 1; 633 5; 634 2; 
635 1; 

Name: 100135
Synon: citrate minor (TBS-4X)
Comments: T: + c Full ms [ 50.00-700.00]
DB#: 180
Num Peaks: 289
50 1; 51 6; 52 9; 53 24; 54 3; 
56 2; 57 15; 59 44; 60 6; 61 7; 
62 4; 66 5; 67 9; 69 53; 73 999; 
74 111; 75 167; 76 5; 77 21; 80 15; 
81 5; 82 15; 84 10; 85 5; 89 101; 
90 10; 94 2; 95 15; 96 6; 98 10; 
100 15; 102 11; 105 6; 108 1; 109 10; 
114 21; 115 148; 116 20; 117 71; 118 5; 
120 4; 121 9; 124 18; 128 35; 129 34; 
133 113; 134 1; 135 61; 138 5; 139 8; 
140 14; 142 23; 144 11; 145 31; 146 32; 
147 531; 148 77; 149 90; 150 18; 151 12; 
152 3; 153 6; 155 10; 157 28; 158 27; 
159 7; 161 17; 162 13; 163 5; 164 3; 
170 25; 171 8; 172 11; 173 4; 174 15; 
175 33; 176 2; 177 35; 182 12; 183 12; 
185 17; 186 8; 187 16; 189 66; 190 12; 
191 25; 193 3; 194 7; 196 3; 197 1; 
200 27; 202 163; 203 24; 204 9; 205 2; 
207 50; 209 3; 212 6; 213 18; 214 7; 
215 6; 217 3; 218 13; 223 10; 225 6; 
227 11; 228 12; 229 1; 231 18; 232 31; 
235 7; 238 2; 239 7; 240 3; 242 5; 
245 26; 246 17; 248 3; 250 1; 252 18; 
253 3; 254 6; 255 6; 257 13; 260 8; 
261 34; 262 8; 265 18; 266 28; 267 7; 
272 8; 274 1; 275 6; 276 2; 277 3; 
280 1; 281 47; 283 24; 284 7; 286 31; 
288 3; 289 30; 290 12; 292 1; 296 7; 
297 10; 298 1; 299 1; 301 27; 302 4; 
303 9; 304 6; 308 3; 309 3; 312 7; 
313 14; 314 5; 315 15; 320 3; 321 1; 
326 7; 327 13; 328 16; 329 12; 330 14; 
331 12; 332 1; 334 1; 337 8; 339 4; 
340 8; 341 4; 342 7; 343 9; 344 19; 
345 5; 346 6; 347 3; 350 3; 352 3; 
353 4; 355 3; 356 8; 357 6; 358 7; 
359 14; 360 1; 361 14; 362 1; 364 4; 
365 2; 368 7; 370 17; 371 4; 373 4; 
375 6; 377 2; 381 1; 383 15; 385 30; 
387 9; 388 6; 389 21; 390 9; 395 2; 
396 2; 398 5; 401 7; 403 57; 404 12; 
405 8; 415 10; 419 12; 420 7; 421 1; 
423 1; 426 3; 429 7; 430 1; 431 43; 
432 9; 433 14; 434 2; 435 1; 441 8; 
443 6; 444 1; 445 10; 448 1; 449 1; 
450 6; 451 2; 452 1; 456 2; 457 4; 
458 5; 459 139; 460 19; 461 25; 462 9; 
464 3; 466 1; 473 1; 476 27; 477 10; 
478 2; 479 4; 489 4; 492 2; 496 1; 
497 2; 499 1; 500 2; 501 7; 503 3; 
513 1; 516 2; 518 5; 519 2; 528 7; 
529 1; 531 1; 540 1; 558 1; 564 3; 
565 1; 572 4; 573 1; 574 1; 578 2; 
583 1; 589 3; 590 2; 591 171; 592 89; 
593 54; 594 12; 595 9; 597 1; 615 1; 
633 9; 634 6; 635 5; 651 1; 656 1; 
659 2; 678 1; 693 1; 698 1; 

Name: 100092
Synon: CITRAMALATE (TBS-3X)
Comments: T: + c Full ms [ 50.00-700.00]
DB#: 181
Num Peaks: 167
51 1; 52 1; 53 1; 55 3; 56 11; 
57 25; 58 14; 59 40; 60 2; 61 1; 
67 2; 68 1; 69 50; 70 2; 71 2; 
72 21; 73 999; 74 90; 75 136; 76 8; 
77 3; 83 3; 84 2; 85 16; 86 2; 
95 1; 97 1; 98 1; 99 18; 100 5; 
101 4; 102 1; 103 7; 105 1; 113 4; 
114 8; 115 246; 116 29; 117 32; 118 3; 
119 9; 124 3; 125 1; 127 3; 129 1; 
131 15; 132 8; 133 144; 134 20; 135 13; 
141 1; 142 1; 143 46; 144 6; 145 29; 
146 17; 147 567; 148 90; 149 117; 150 13; 
151 8; 157 17; 158 2; 159 10; 160 1; 
161 1; 171 1; 173 16; 174 3; 175 15; 
176 3; 177 4; 185 5; 186 1; 187 5; 
188 4; 189 107; 190 21; 191 18; 192 4; 
193 3; 199 7; 201 5; 202 1; 203 5; 
204 1; 205 3; 207 29; 208 3; 209 2; 
210 1; 216 2; 217 45; 218 8; 219 4; 
221 10; 222 2; 223 2; 224 1; 227 25; 
228 3; 229 2; 231 37; 232 7; 233 7; 
234 1; 244 1; 257 5; 258 2; 259 28; 
260 12; 261 15; 262 2; 269 1; 272 1; 
273 63; 274 13; 275 6; 287 2; 299 2; 
300 4; 301 207; 302 52; 303 21; 304 3; 
305 1; 315 9; 316 3; 317 85; 318 19; 
319 6; 320 1; 331 132; 332 36; 333 13; 
334 3; 343 9; 344 1; 345 1; 347 1; 
362 5; 363 2; 386 1; 390 7; 391 6; 
393 1; 401 1; 404 1; 405 52; 406 17; 
407 6; 409 1; 417 6; 419 3; 428 1; 
430 2; 432 8; 433 271; 434 95; 435 42; 
436 9; 437 1; 448 1; 475 1; 476 9; 
477 2; 478 1; 

Name: 100093
Synon: ASPARTATE (TBS-3X)
Comments: T: + c Full ms [ 50.00-700.00]
DB#: 182
Num Peaks: 195
51 1; 54 1; 55 8; 56 17; 57 32; 
58 10; 59 48; 60 3; 61 2; 67 1; 
69 2; 70 3; 71 7; 72 19; 73 999; 
74 132; 75 140; 76 10; 77 9; 84 3; 
85 18; 86 4; 87 6; 88 2; 89 2; 
97 1; 98 3; 99 23; 100 44; 101 8; 
102 4; 103 15; 105 3; 106 1; 108 1; 
109 1; 111 1; 112 1; 113 6; 114 6; 
115 104; 116 20; 117 104; 118 12; 119 12; 
121 1; 126 3; 127 3; 128 28; 129 13; 
130 61; 131 30; 132 63; 133 126; 134 17; 
135 12; 139 1; 141 3; 142 25; 143 5; 
144 11; 145 6; 146 24; 147 308; 148 63; 
149 55; 150 5; 151 3; 156 2; 157 6; 
158 12; 159 19; 160 28; 161 7; 162 2; 
170 2; 172 7; 173 9; 174 15; 175 9; 
176 4; 177 3; 179 2; 181 1; 183 1; 
184 20; 185 4; 186 4; 187 3; 188 23; 
189 54; 190 15; 191 9; 192 3; 199 1; 
200 3; 202 39; 203 10; 204 12; 205 4; 
206 5; 207 13; 208 3; 212 1; 213 2; 
214 2; 216 23; 217 3; 218 9; 219 2; 
221 4; 222 4; 223 3; 228 1; 230 2; 
231 3; 232 1; 233 3; 235 1; 242 1; 
243 6; 244 126; 245 33; 246 21; 247 5; 
248 1; 249 1; 255 1; 257 3; 258 42; 
259 8; 260 7; 261 1; 262 1; 263 1; 
269 1; 271 1; 272 8; 273 4; 275 2; 
277 4; 278 1; 285 1; 286 25; 287 27; 
288 7; 289 5; 290 1; 299 4; 301 5; 
302 456; 303 112; 304 42; 305 7; 312 1; 
314 1; 315 3; 316 228; 317 59; 318 23; 
319 4; 329 1; 333 1; 344 1; 346 7; 
348 4; 376 37; 377 13; 378 5; 380 2; 
383 14; 384 1; 385 1; 387 1; 388 2; 
390 143; 391 46; 393 24; 400 1; 403 1; 
412 1; 414 2; 415 1; 416 1; 417 6; 
418 251; 419 88; 421 53; 423 2; 427 1; 
433 2; 443 1; 461 9; 462 3; 463 1; 

Name: 100106
Synon: asparagine (TBS-3X)
Comments: T: + c Full ms [ 50.00-700.00]
DB#: 183
Num Peaks: 290
50 3; 52 8; 53 4; 54 8; 56 24; 
57 48; 58 15; 59 66; 60 9; 61 4; 
63 1; 66 5; 68 3; 70 9; 71 1; 
72 45; 73 999; 74 135; 75 220; 76 16; 
77 4; 78 1; 82 2; 84 20; 85 13; 
86 10; 87 22; 89 62; 90 6; 91 8; 
94 5; 96 7; 97 6; 98 17; 99 30; 
100 54; 101 28; 102 14; 103 27; 104 1; 
105 3; 106 3; 107 6; 108 3; 109 3; 
110 6; 111 4; 112 2; 113 112; 114 22; 
115 112; 116 147; 117 47; 118 12; 119 14; 
120 1; 121 7; 122 2; 125 14; 126 20; 
127 13; 128 58; 129 62; 130 70; 131 55; 
132 88; 133 119; 134 30; 135 19; 137 4; 
138 6; 139 7; 140 6; 141 11; 142 29; 
143 28; 144 58; 145 19; 146 34; 147 430; 
148 75; 149 98; 150 21; 151 2; 152 2; 
153 5; 154 19; 155 24; 156 48; 157 18; 
158 217; 159 48; 160 28; 161 10; 162 6; 
163 6; 165 1; 166 1; 167 3; 168 35; 
169 5; 170 14; 171 18; 172 29; 173 37; 
174 147; 175 26; 176 14; 177 7; 178 14; 
179 6; 180 3; 181 7; 182 4; 183 42; 
184 10; 185 6; 186 14; 187 12; 188 25; 
189 58; 190 22; 191 12; 192 3; 193 6; 
194 2; 195 2; 197 25; 198 3; 199 9; 
200 9; 201 21; 202 17; 203 5; 204 13; 
205 11; 206 3; 207 24; 208 4; 211 12; 
212 11; 213 5; 214 7; 215 4; 216 8; 
217 5; 218 4; 220 2; 221 1; 222 5; 
223 7; 225 1; 227 3; 228 4; 229 3; 
230 49; 231 17; 232 65; 233 8; 234 3; 
237 2; 240 3; 241 4; 242 8; 243 13; 
244 126; 245 51; 246 19; 247 5; 248 6; 
249 2; 252 1; 253 5; 255 2; 256 12; 
257 92; 258 39; 259 13; 260 5; 261 7; 
262 8; 263 5; 264 1; 267 2; 268 3; 
269 2; 271 13; 272 41; 273 5; 274 5; 
275 2; 276 4; 277 1; 281 4; 282 1; 
283 9; 284 5; 285 63; 286 38; 287 10; 
288 9; 289 7; 295 1; 296 1; 297 9; 
298 2; 299 6; 300 8; 301 10; 302 188; 
303 70; 304 18; 305 9; 306 3; 310 1; 
311 14; 312 1; 313 5; 314 4; 315 74; 
316 25; 317 12; 318 2; 319 1; 325 2; 
326 14; 327 10; 328 5; 329 6; 330 1; 
339 1; 342 5; 343 10; 344 2; 345 3; 
346 3; 347 1; 349 1; 356 1; 357 4; 
358 3; 359 2; 361 1; 362 1; 369 2; 
370 1; 373 1; 376 5; 377 1; 378 1; 
382 1; 383 55; 384 7; 385 34; 386 8; 
387 4; 389 3; 390 2; 391 1; 399 4; 
400 46; 401 14; 402 10; 403 18; 404 4; 
405 5; 411 1; 412 1; 413 49; 414 23; 
415 16; 416 6; 417 474; 418 163; 419 75; 
420 15; 421 4; 445 1; 455 2; 457 2; 
459 10; 460 3; 464 4; 465 1; 469 1; 
470 17; 471 5; 472 3; 474 3; 475 1; 

Name: 100033
Synon: artifact (100033)
Synon: acetohydoxamic acid (TBS-2X)
Comments: T: + c Full ms [ 50.00-700.00]
DB#: 184
Num Peaks: 79
52 1; 55 2; 56 4; 57 21; 58 7; 
59 28; 60 2; 61 1; 66 13; 67 1; 
69 2; 70 1; 71 2; 72 7; 73 157; 
74 15; 75 24; 76 2; 77 2; 83 2; 
85 2; 86 6; 87 2; 88 4; 95 4; 
97 1; 99 3; 100 4; 101 1; 102 1; 
103 5; 105 2; 115 9; 116 4; 117 44; 
118 7; 119 19; 120 2; 130 1; 131 31; 
132 22; 133 74; 134 8; 135 4; 143 2; 
144 1; 145 4; 146 46; 147 999; 148 162; 
149 80; 150 8; 151 2; 157 1; 158 1; 
159 5; 160 4; 172 2; 173 3; 174 10; 
175 2; 176 1; 187 1; 188 1; 189 50; 
190 14; 191 4; 231 4; 232 1; 244 3; 
245 9; 246 567; 247 119; 248 53; 249 6; 
250 1; 288 28; 289 7; 290 2; 

Name: 100147
Synon: 4-HYDROXYBUTYRATE (TBS-2X)
Comments: T: + c Full ms [ 50.00-700.00]
DB#: 185
Num Peaks: 113
55 4; 56 6; 57 19; 58 11; 59 28; 
60 4; 61 6; 66 8; 67 1; 68 1; 
69 20; 70 1; 71 4; 72 5; 73 305; 
74 32; 75 127; 76 9; 77 6; 81 2; 
83 1; 85 13; 86 3; 87 5; 88 11; 
89 9; 90 1; 97 1; 98 1; 99 26; 
100 4; 101 21; 102 3; 103 5; 104 1; 
105 2; 108 1; 109 65; 110 4; 111 1; 
113 1; 114 3; 115 33; 116 14; 117 26; 
118 5; 119 15; 120 1; 121 1; 127 1; 
128 1; 129 52; 130 6; 131 14; 132 7; 
133 136; 134 19; 135 12; 136 1; 141 3; 
142 5; 143 272; 144 35; 145 21; 146 4; 
147 999; 148 169; 149 103; 150 12; 151 4; 
157 1; 158 1; 159 9; 160 1; 161 21; 
162 3; 163 2; 171 5; 172 1; 173 2; 
175 3; 176 2; 185 35; 186 5; 187 3; 
188 1; 189 48; 190 17; 191 6; 192 1; 
199 1; 201 26; 202 4; 203 3; 217 1; 
231 1; 233 5; 234 1; 259 6; 260 1; 
270 2; 271 2; 272 3; 273 4; 274 14; 
275 619; 276 145; 277 60; 278 9; 279 1; 
317 22; 318 5; 319 2; 

Name: 100040
Synon: 3-hydroxypropionic acid (TBS-2X)
Comments: T: + c Full ms [ 50.00-700.00]
DB#: 186
Num Peaks: 124
50 1; 52 8; 54 1; 55 34; 56 9; 
57 89; 58 19; 59 57; 60 4; 61 12; 
62 1; 63 1; 66 37; 67 6; 69 3; 
72 16; 73 654; 74 72; 75 133; 76 8; 
77 5; 78 3; 79 5; 80 3; 81 22; 
82 2; 86 2; 87 46; 88 17; 89 57; 
90 4; 91 3; 92 1; 96 2; 98 2; 
99 4; 100 3; 101 19; 102 31; 103 18; 
104 2; 105 16; 106 3; 114 6; 115 69; 
116 9; 117 22; 118 3; 119 23; 120 1; 
129 51; 130 6; 131 23; 132 22; 133 315; 
134 47; 135 30; 136 2; 137 1; 143 2; 
145 19; 146 1; 147 596; 148 87; 149 72; 
150 8; 151 2; 157 1; 158 1; 159 5; 
161 4; 162 1; 163 103; 164 12; 165 8; 
170 1; 171 7; 172 1; 173 2; 175 13; 
176 3; 177 8; 184 4; 185 4; 186 4; 
187 11; 188 15; 189 612; 190 125; 191 53; 
192 4; 193 1; 203 7; 204 1; 205 6; 
207 3; 213 1; 215 1; 217 1; 218 2; 
219 206; 220 37; 221 22; 222 4; 231 18; 
232 3; 233 3; 246 1; 256 1; 257 2; 
258 2; 259 4; 260 14; 261 999; 262 221; 
263 93; 264 11; 265 2; 267 1; 282 1; 
283 1; 303 27; 304 6; 305 2; 

Name: 100143
Synon: 3-hydroxyisovalerate (TBS-1X)
Comments: T: + c Full ms [ 50.00-700.00]
DB#: 188
Num Peaks: 99
52 3; 53 2; 54 2; 55 18; 56 16; 
57 47; 58 20; 59 120; 60 8; 61 15; 
62 1; 63 1; 64 1; 65 1; 67 1; 
70 3; 71 6; 72 25; 73 163; 74 98; 
75 994; 76 77; 80 2; 81 2; 82 2; 
83 19; 84 5; 85 116; 86 17; 87 80; 
88 8; 89 4; 91 2; 95 1; 96 2; 
97 8; 98 3; 99 48; 100 6; 101 16; 
102 1; 103 5; 106 1; 107 1; 109 1; 
110 1; 111 1; 112 2; 113 54; 114 31; 
115 112; 116 58; 117 999; 118 96; 119 118; 
120 8; 121 3; 125 5; 126 1; 127 2; 
128 1; 129 26; 130 3; 131 23; 132 4; 
133 84; 139 3; 140 2; 141 2; 142 1; 
143 22; 144 1; 145 9; 146 1; 147 10; 
148 1; 149 2; 155 2; 156 3; 157 127; 
158 19; 159 30; 160 4; 161 1; 171 9; 
173 2; 174 6; 175 353; 176 38; 177 15; 
183 1; 189 5; 190 2; 191 1; 199 4; 
216 2; 217 131; 218 20; 219 6; 

Name: 100042
Synon: 3-hydroxyisobutyrate (TBS-2X)
Comments: T: + c Full ms [ 50.00-700.00]
DB#: 189
Num Peaks: 122
51 2; 52 1; 53 2; 54 1; 55 10; 
56 21; 57 41; 58 27; 59 58; 60 4; 
61 8; 66 37; 67 5; 69 39; 70 3; 
71 9; 72 15; 73 652; 74 61; 75 129; 
76 11; 77 5; 79 1; 81 44; 82 3; 
83 2; 85 19; 86 2; 87 3; 89 54; 
90 3; 91 1; 94 21; 95 9; 96 1; 
99 16; 100 4; 101 11; 102 2; 105 8; 
106 1; 109 17; 110 3; 113 4; 115 78; 
116 15; 117 16; 118 5; 119 19; 120 1; 
128 1; 129 16; 130 5; 131 19; 132 18; 
133 306; 134 41; 135 28; 136 1; 141 1; 
143 46; 144 4; 145 13; 146 11; 147 999; 
148 171; 149 133; 150 15; 151 2; 155 4; 
157 2; 161 8; 162 2; 163 78; 164 6; 
165 4; 172 2; 173 4; 175 2; 176 1; 
177 3; 185 4; 186 2; 187 5; 188 4; 
189 655; 190 131; 191 51; 192 4; 193 1; 
199 1; 201 21; 202 2; 203 3; 205 3; 
217 1; 218 1; 219 105; 220 22; 221 11; 
231 11; 232 1; 245 2; 246 1; 247 16; 
248 2; 249 2; 259 9; 261 1; 266 1; 
271 4; 272 3; 273 5; 274 14; 275 991; 
276 228; 277 90; 278 12; 279 2; 317 23; 
318 6; 319 1; 

Name: 100041
Synon: 3-hydroxybutyrate (TBS-2X)
Comments: T: + c Full ms [ 50.00-700.00]
DB#: 190
Num Peaks: 92
50 20; 52 21; 56 134; 60 4; 64 11; 
65 3; 72 12; 75 68; 77 29; 79 43; 
80 1; 86 1; 88 118; 91 3; 92 4; 
93 4; 97 9; 103 104; 104 13; 107 1; 
108 9; 114 4; 117 66; 118 6; 120 3; 
125 3; 128 2; 129 2; 131 44; 136 2; 
137 2; 140 5; 145 7; 151 19; 152 7; 
154 4; 159 999; 160 155; 161 9; 162 4; 
169 4; 171 11; 174 6; 176 2; 182 2; 
183 2; 184 59; 185 24; 187 4; 195 4; 
196 1; 207 13; 210 2; 213 2; 214 3; 
215 473; 216 50; 217 20; 222 1; 223 8; 
225 4; 230 1; 232 7; 233 417; 234 67; 
235 40; 236 4; 246 3; 257 4; 261 5; 
263 9; 265 1; 271 2; 280 1; 282 5; 
283 1; 305 2; 306 1; 320 1; 327 1; 
329 2; 331 1; 356 2; 357 1; 381 1; 
385 3; 397 1; 399 1; 414 1; 458 2; 
517 1; 692 1; 

Name: 100015
Synon: 2-KETOISOVALERATE-2 (MOX-TBS-1X)
Comments: T: + c Full ms [ 50.00-700.00]
DB#: 191
Num Peaks: 104
50 2; 51 2; 52 12; 53 4; 54 9; 
55 79; 56 63; 57 454; 58 27; 59 92; 
60 2; 61 3; 63 4; 65 1; 66 1; 
67 11; 68 8; 69 67; 70 100; 71 499; 
72 41; 73 107; 74 23; 75 63; 76 7; 
79 21; 82 9; 83 25; 84 141; 85 390; 
86 49; 87 2; 88 13; 89 243; 90 21; 
91 14; 95 3; 97 11; 98 25; 99 83; 
100 15; 101 17; 103 2; 104 1; 105 1; 
108 1; 109 1; 111 15; 112 40; 113 108; 
114 10; 115 23; 116 4; 118 17; 119 1; 
125 10; 126 73; 127 176; 128 147; 129 27; 
130 3; 135 7; 137 2; 139 1; 140 6; 
141 20; 142 5; 143 84; 144 7; 145 3; 
150 4; 153 2; 154 6; 155 70; 156 13; 
157 2; 168 7; 169 63; 170 8; 171 2; 
173 1; 182 2; 187 2; 189 2; 191 3; 
197 7; 198 2; 200 3; 201 26; 202 999; 
203 140; 204 40; 205 3; 206 1; 207 1; 
212 10; 213 2; 223 1; 228 2; 243 1; 
244 13; 245 2; 246 2; 258 1; 

Name: 100013
Synon: 2-KETOISOVALERATE-1 (MOX-TBS-1X)
Comments: T: + c Full ms [ 50.00-700.00]
DB#: 192
Num Peaks: 93
52 3; 53 1; 54 5; 55 18; 56 17; 
57 69; 58 46; 59 112; 60 10; 61 10; 
62 2; 66 2; 68 9; 69 16; 70 19; 
71 24; 72 8; 73 185; 74 31; 75 201; 
76 12; 78 2; 81 1; 82 1; 83 6; 
84 45; 85 44; 86 16; 87 5; 88 30; 
89 999; 90 84; 91 43; 93 2; 97 4; 
98 1; 99 37; 100 11; 101 9; 102 1; 
103 1; 108 3; 111 8; 112 4; 113 4; 
114 4; 115 30; 116 114; 117 15; 118 5; 
122 1; 126 11; 127 10; 128 20; 129 5; 
130 2; 131 7; 132 1; 133 2; 135 9; 
138 1; 140 2; 141 8; 142 2; 143 5; 
145 3; 147 4; 149 1; 151 1; 154 1; 
155 5; 156 2; 160 1; 170 1; 171 2; 
177 3; 181 3; 183 8; 184 10; 185 7; 
186 7; 187 164; 188 25; 189 4; 190 1; 
198 1; 200 3; 201 5; 202 420; 203 54; 
204 17; 229 2; 244 1; 

Name: 100024
Synon: 2-KETOISOCAPROATE (MOX-TBS-1X)
Comments: T: + c Full ms [ 50.00-700.00]
DB#: 193
Num Peaks: 81
53 1; 54 1; 55 5; 56 10; 57 24; 
58 20; 59 55; 60 6; 61 8; 62 1; 
66 1; 68 1; 69 1; 70 2; 71 7; 
72 5; 73 129; 74 29; 75 71; 76 5; 
80 1; 82 4; 83 2; 84 14; 85 6; 
86 2; 87 2; 88 5; 89 193; 90 17; 
91 10; 97 1; 98 21; 99 15; 100 10; 
101 3; 102 1; 103 2; 112 1; 113 2; 
114 11; 115 158; 116 24; 117 10; 119 13; 
120 1; 126 5; 128 2; 129 1; 131 5; 
133 5; 140 1; 141 8; 142 12; 143 17; 
144 13; 146 2; 147 45; 148 7; 149 3; 
159 1; 160 9; 161 1; 173 1; 174 41; 
175 5; 176 2; 183 1; 186 2; 189 4; 
212 1; 214 12; 215 14; 216 999; 217 152; 
218 49; 219 4; 233 11; 234 2; 258 21; 
259 4; 

Name: 100083
Synon: 2-KETOGLUTARATE (MOX-TBS-2X)
Comments: T: + c Full ms [ 50.00-700.00]
DB#: 194
Num Peaks: 144
50 6; 53 1; 54 5; 55 93; 58 12; 
59 32; 60 13; 62 2; 66 4; 68 1; 
69 7; 70 5; 72 4; 73 209; 74 75; 
75 163; 76 14; 77 12; 79 1; 82 8; 
84 9; 89 82; 90 9; 91 8; 93 4; 
95 2; 97 1; 99 13; 102 6; 105 2; 
109 1; 111 5; 112 28; 113 5; 117 10; 
119 9; 121 4; 126 3; 127 8; 128 12; 
129 23; 130 5; 133 13; 135 4; 136 2; 
138 2; 139 1; 144 4; 145 159; 146 5; 
147 282; 148 42; 149 118; 150 15; 154 11; 
155 3; 156 369; 157 55; 158 19; 163 10; 
167 1; 168 3; 169 3; 170 2; 172 18; 
174 3; 175 1; 178 3; 182 6; 183 2; 
184 19; 185 5; 186 175; 187 32; 190 1; 
192 2; 195 13; 197 2; 198 9; 199 2; 
203 3; 210 5; 212 2; 215 3; 222 3; 
227 2; 228 11; 229 6; 230 17; 231 8; 
232 2; 239 2; 240 4; 242 3; 243 3; 
249 2; 255 1; 257 3; 258 81; 259 20; 
260 8; 269 14; 270 8; 271 3; 274 6; 
285 1; 295 2; 306 1; 308 1; 311 3; 
312 2; 314 3; 315 2; 316 3; 317 1; 
322 1; 326 2; 327 1; 328 8; 337 2; 
338 2; 339 2; 340 1; 341 3; 342 1; 
343 9; 344 5; 345 18; 346 999; 347 270; 
348 113; 349 18; 350 4; 357 2; 368 1; 
369 1; 375 3; 377 4; 384 20; 385 12; 
387 2; 388 15; 389 6; 391 2; 

Name: 100011
Synon: 2-KETOBUTYRATE (MOX-TBS-1X)
Comments: T: + c Full ms [ 50.00-700.00]
DB#: 195
Num Peaks: 49
51 2; 53 1; 54 2; 55 2; 56 5; 
57 6; 58 25; 59 55; 60 4; 61 8; 
64 1; 73 73; 74 47; 75 61; 76 5; 
83 1; 84 9; 85 9; 86 23; 87 1; 
88 4; 89 105; 90 7; 91 1; 99 1; 
100 2; 103 1; 106 1; 112 1; 113 39; 
114 40; 115 21; 116 3; 128 5; 129 119; 
130 12; 131 4; 155 1; 157 2; 158 3; 
185 5; 186 6; 187 13; 188 999; 189 136; 
190 43; 191 4; 230 14; 231 3; 

Name: 100022
Synon: 2-KETO-3-METHYLVALERATE-2 (MOX-TBS-1X)
Comments: T: + c Full ms [ 50.00-700.00]
DB#: 196
Num Peaks: 94
53 3; 54 9; 55 20; 56 13; 57 32; 
58 38; 59 73; 60 14; 61 2; 66 1; 
67 1; 68 3; 72 3; 73 116; 74 28; 
75 59; 76 17; 82 4; 83 4; 84 24; 
85 10; 86 17; 88 8; 89 238; 90 22; 
91 6; 97 1; 99 1; 100 2; 103 3; 
111 1; 112 7; 113 6; 114 17; 115 102; 
116 15; 117 6; 118 8; 120 1; 124 1; 
126 8; 128 8; 129 126; 130 14; 131 14; 
133 11; 136 2; 138 1; 140 9; 141 16; 
142 26; 144 3; 147 5; 149 3; 150 4; 
151 1; 153 1; 155 1; 156 2; 157 4; 
159 4; 160 4; 169 1; 170 1; 171 3; 
172 3; 173 1; 174 3; 175 2; 180 1; 
182 3; 183 3; 185 5; 189 4; 191 4; 
207 4; 212 2; 213 4; 215 24; 216 999; 
217 156; 218 42; 219 5; 220 1; 225 1; 
226 1; 231 1; 242 1; 258 13; 259 2; 
260 1; 267 1; 281 1; 385 1; 

Name: 100021
Synon: 2-KETO-3-METHYLVALERATE-1 (MOX-TBS-1X)
Comments: T: + c Full ms [ 50.00-700.00]
DB#: 197
Num Peaks: 73
53 1; 54 11; 55 23; 56 25; 57 252; 
58 38; 59 108; 60 10; 61 9; 68 4; 
70 3; 72 1; 73 192; 74 32; 75 63; 
76 2; 81 2; 82 5; 83 7; 84 38; 
85 17; 86 11; 87 6; 88 31; 89 999; 
90 82; 91 38; 92 2; 95 1; 97 2; 
98 3; 99 17; 100 2; 101 1; 103 2; 
112 1; 113 5; 114 12; 115 43; 116 159; 
117 17; 124 2; 126 11; 128 7; 129 15; 
130 4; 131 7; 132 2; 140 2; 141 2; 
142 5; 144 1; 145 23; 146 9; 156 2; 
157 3; 158 1; 160 3; 170 3; 182 2; 
188 1; 189 7; 190 2; 192 1; 196 1; 
212 1; 214 4; 215 3; 216 435; 217 68; 
218 17; 219 1; 258 1; 

Name: 100171
Synon: METHYL STEARATE
Comments: T: + c Full ms [ 50.00-700.00]
DB#: 198
Num Peaks: 155
51 1; 52 1; 53 7; 54 18; 55 221; 
56 43; 57 145; 58 9; 59 45; 60 1; 
65 1; 66 2; 67 20; 68 15; 69 106; 
70 22; 71 55; 72 12; 73 52; 74 999; 
75 232; 76 10; 77 3; 78 1; 79 7; 
80 2; 81 27; 82 15; 83 96; 84 34; 
85 36; 86 13; 87 588; 88 42; 89 2; 
91 1; 93 4; 94 1; 95 13; 96 8; 
97 51; 98 22; 99 6; 100 4; 101 62; 
102 6; 105 1; 106 1; 107 6; 108 1; 
109 12; 110 5; 111 35; 112 6; 113 4; 
114 1; 115 21; 116 10; 117 1; 121 8; 
122 2; 123 5; 124 5; 125 16; 126 3; 
127 2; 128 2; 129 89; 130 20; 131 1; 
133 2; 135 7; 136 1; 137 2; 138 2; 
139 7; 140 1; 141 3; 142 7; 143 274; 
144 25; 145 2; 147 1; 148 1; 149 6; 
151 2; 152 2; 153 4; 154 1; 156 2; 
157 37; 158 3; 163 3; 165 1; 166 1; 
167 2; 168 1; 171 14; 172 3; 177 1; 
180 1; 181 2; 182 1; 184 1; 185 54; 
186 10; 187 1; 191 2; 195 2; 196 1; 
197 1; 198 3; 199 130; 200 16; 201 1; 
205 1; 207 3; 209 1; 212 1; 213 41; 
214 6; 219 1; 222 2; 223 1; 224 4; 
225 1; 227 15; 228 3; 237 1; 240 1; 
241 38; 242 6; 247 1; 249 1; 251 1; 
252 1; 253 1; 254 4; 255 244; 256 40; 
257 4; 264 1; 265 2; 267 107; 268 19; 
269 42; 270 7; 293 1; 295 1; 296 5; 
297 9; 298 401; 299 79; 300 8; 301 1; 

Name: 100089
Synon: aminononanoic acid (TBS-2X)
Comments: T: + c Full ms [ 50.00-700.00]
DB#: 199
Num Peaks: 230
50 3; 52 1; 53 33; 54 16; 55 36; 
56 60; 58 10; 61 2; 67 18; 69 74; 
70 5; 72 58; 73 1; 75 190; 78 12; 
82 5; 84 86; 85 18; 93 29; 94 28; 
95 1; 97 25; 99 38; 101 24; 103 8; 
104 12; 105 6; 107 2; 111 19; 112 19; 
113 17; 114 21; 115 12; 120 37; 126 37; 
127 4; 128 16; 129 64; 131 37; 136 9; 
137 11; 140 23; 144 378; 147 227; 149 67; 
151 10; 152 1; 153 13; 154 5; 155 11; 
156 9; 157 8; 158 16; 159 12; 162 17; 
164 2; 166 19; 168 26; 169 16; 172 1; 
173 2; 181 9; 184 72; 185 15; 186 11; 
190 9; 191 52; 192 5; 193 31; 195 4; 
196 15; 197 35; 198 618; 199 92; 200 15; 
201 2; 202 6; 207 139; 208 47; 209 39; 
210 4; 211 22; 212 18; 213 22; 219 1; 
220 5; 221 407; 222 51; 223 44; 224 3; 
225 4; 226 1; 227 2; 228 7; 239 18; 
240 1; 241 40; 242 999; 243 152; 244 50; 
246 9; 249 14; 250 2; 251 1; 252 6; 
253 5; 255 12; 259 7; 260 3; 262 5; 
263 32; 264 36; 265 24; 266 9; 267 22; 
268 8; 269 32; 271 10; 272 206; 273 35; 
274 12; 276 19; 281 249; 282 25; 283 21; 
284 8; 286 17; 287 9; 288 9; 291 5; 
293 2; 294 2; 295 36; 296 10; 297 19; 
300 33; 304 3; 307 3; 313 1; 314 6; 
320 1; 323 4; 324 11; 325 25; 326 3; 
327 34; 328 7; 329 7; 332 5; 335 3; 
339 12; 341 31; 343 21; 344 765; 345 190; 
346 47; 349 4; 352 1; 354 10; 355 352; 
356 92; 357 70; 358 30; 359 4; 367 4; 
370 6; 371 3; 372 5; 374 4; 376 8; 
377 6; 381 12; 386 19; 387 18; 388 2; 
394 2; 397 2; 399 1; 400 8; 401 14; 
402 13; 403 2; 404 1; 406 2; 410 4; 
415 29; 416 10; 418 1; 419 1; 424 6; 
426 1; 429 30; 430 26; 431 20; 434 4; 
444 2; 445 3; 456 2; 457 1; 458 2; 
459 1; 460 3; 461 7; 462 4; 467 2; 
469 2; 471 1; 474 1; 475 3; 485 1; 
489 7; 491 2; 503 32; 504 21; 505 3; 
507 3; 519 2; 535 11; 536 3; 538 2; 
539 1; 551 3; 552 2; 555 1; 562 2; 
572 1; 578 5; 610 2; 640 2; 645 2; 

Name: 100100
Synon: unknown (100100)
Comments: T: + c Full ms [ 50.00-700.00]
DB#: 200
Num Peaks: 185
51 11; 54 1; 56 1; 58 16; 59 78; 
63 2; 68 1; 70 10; 76 5; 77 42; 
79 35; 84 21; 86 25; 87 6; 89 18; 
90 5; 91 4; 92 3; 93 3; 94 4; 
97 4; 99 17; 100 446; 101 143; 102 45; 
104 2; 105 10; 107 5; 111 5; 112 4; 
120 3; 122 4; 123 7; 125 8; 126 26; 
127 21; 130 10; 132 3; 135 15; 137 6; 
138 9; 139 3; 140 5; 142 66; 143 32; 
144 32; 151 5; 155 7; 157 47; 158 905; 
159 130; 160 32; 163 3; 165 8; 166 1; 
167 7; 168 3; 172 6; 174 7; 177 3; 
178 4; 179 10; 180 8; 181 6; 182 11; 
183 19; 185 8; 186 6; 187 1; 191 39; 
192 14; 193 43; 194 4; 195 13; 196 7; 
197 43; 206 10; 207 6; 208 13; 209 4; 
210 2; 211 150; 212 25; 213 29; 214 7; 
216 2; 217 2; 218 8; 221 12; 222 12; 
225 4; 226 5; 228 2; 236 5; 238 7; 
239 6; 241 1; 242 18; 243 1; 251 7; 
252 9; 253 7; 254 30; 255 46; 256 6; 
257 10; 258 1; 259 2; 263 35; 265 19; 
266 2; 268 11; 269 71; 270 79; 271 36; 
272 26; 274 2; 279 3; 282 5; 284 1; 
293 4; 296 9; 297 4; 298 4; 299 5; 
300 18; 302 2; 304 1; 310 3; 311 9; 
312 7; 313 10; 314 5; 315 3; 323 3; 
324 1; 327 14; 328 1; 329 5; 334 2; 
342 7; 343 1; 346 1; 351 1; 353 3; 
367 5; 368 11; 369 9; 370 1; 373 2; 
374 2; 379 5; 381 11; 382 12; 383 999; 
384 276; 385 140; 386 31; 388 3; 389 1; 
391 2; 393 1; 395 1; 403 1; 406 2; 
409 6; 410 2; 411 1; 412 1; 413 2; 
418 1; 425 39; 426 112; 427 48; 429 11; 
441 24; 442 9; 443 1; 460 1; 464 3; 
469 4; 470 8; 480 2; 540 1; 557 1; 

Name: 100101
Synon: unknown (100101)
Comments: T: + c Full ms [ 50.00-700.00]
DB#: 201
Num Peaks: 248
51 14; 52 1; 53 1; 54 7; 55 7; 
56 38; 57 65; 58 20; 59 32; 61 4; 
62 1; 63 4; 65 4; 71 46; 72 7; 
73 666; 74 69; 75 42; 77 15; 78 10; 
84 34; 85 39; 86 6; 88 4; 93 7; 
97 14; 98 8; 99 35; 100 27; 101 13; 
102 6; 103 9; 107 5; 109 1; 111 14; 
113 11; 114 5; 115 24; 116 11; 117 21; 
119 3; 120 1; 121 12; 122 1; 127 50; 
129 50; 130 7; 131 21; 132 3; 133 104; 
134 25; 135 55; 136 3; 138 4; 139 8; 
141 18; 142 11; 143 9; 146 8; 147 115; 
148 14; 149 41; 150 2; 152 4; 153 9; 
154 1; 155 19; 158 8; 159 9; 160 2; 
161 1; 163 1; 165 3; 167 1; 168 9; 
169 7; 170 7; 171 62; 172 13; 173 13; 
174 5; 175 7; 176 2; 177 7; 178 4; 
179 16; 181 17; 184 1; 185 5; 186 4; 
187 7; 188 1; 189 119; 190 15; 191 41; 
192 1; 193 17; 195 22; 196 8; 197 33; 
198 9; 199 2; 200 25; 201 6; 202 10; 
203 15; 206 2; 207 89; 208 2; 209 22; 
210 8; 211 270; 212 42; 213 41; 214 9; 
215 14; 217 2; 220 3; 224 3; 225 4; 
228 3; 229 3; 230 2; 231 14; 232 1; 
233 4; 235 4; 237 7; 238 4; 239 6; 
241 5; 243 3; 244 1; 245 7; 246 1; 
247 1; 248 2; 251 3; 253 23; 255 33; 
256 2; 257 7; 259 236; 260 44; 261 31; 
265 1; 267 5; 268 7; 269 26; 270 17; 
271 20; 272 19; 274 3; 280 4; 281 13; 
283 7; 284 13; 285 48; 286 14; 287 9; 
290 1; 293 1; 294 2; 295 6; 296 6; 
297 9; 300 13; 303 22; 304 1; 307 5; 
308 5; 309 14; 310 4; 311 12; 314 1; 
315 5; 323 4; 325 4; 327 12; 328 2; 
329 6; 330 2; 331 1; 332 3; 333 2; 
334 1; 337 1; 338 1; 339 5; 341 3; 
342 1; 343 2; 344 1; 345 3; 355 2; 
356 3; 359 1; 360 1; 362 2; 365 3; 
367 2; 369 2; 372 1; 373 4; 376 3; 
381 4; 382 2; 383 199; 384 60; 385 24; 
386 2; 387 3; 388 1; 394 1; 395 1; 
400 1; 405 1; 409 1; 413 1; 425 10; 
433 13; 434 6; 435 3; 437 4; 439 1; 
441 1; 443 4; 445 1; 446 2; 447 1; 
449 4; 450 2; 451 3; 452 16; 453 999; 
454 339; 455 168; 456 41; 457 8; 459 1; 
472 1; 476 1; 480 1; 495 30; 496 12; 
497 4; 498 1; 499 2; 

Name: 100113
Synon: unknown (100113)
Comments: T: + c Full ms [ 50.00-700.00]
DB#: 202
Num Peaks: 318
51 25; 53 13; 54 14; 55 96; 56 67; 
58 16; 59 50; 60 16; 61 42; 63 1; 
64 3; 65 16; 66 13; 68 9; 69 51; 
71 20; 72 13; 73 999; 74 138; 75 208; 
76 5; 77 23; 80 19; 81 16; 82 23; 
84 45; 85 93; 86 8; 87 16; 88 13; 
89 4; 90 13; 91 2; 93 12; 94 4; 
95 20; 97 22; 98 16; 99 28; 100 103; 
101 35; 102 2; 103 20; 104 24; 107 4; 
108 2; 109 7; 110 11; 111 15; 114 4; 
115 115; 116 22; 118 2; 119 31; 121 20; 
123 23; 126 4; 127 9; 128 54; 129 334; 
130 62; 131 53; 132 39; 133 79; 134 17; 
135 4; 136 11; 140 14; 141 45; 142 16; 
143 17; 144 23; 145 20; 146 24; 147 368; 
148 138; 149 182; 150 41; 152 12; 153 15; 
154 51; 155 17; 156 66; 157 28; 158 11; 
159 15; 160 34; 161 13; 162 5; 163 16; 
165 4; 166 6; 169 46; 170 189; 171 59; 
172 9; 173 24; 174 33; 177 28; 178 13; 
180 3; 181 30; 182 26; 183 11; 184 44; 
185 13; 186 12; 187 26; 188 3; 189 10; 
190 7; 191 29; 192 11; 193 3; 194 11; 
195 11; 196 8; 198 61; 199 21; 200 380; 
201 114; 202 35; 203 70; 204 26; 205 22; 
206 25; 208 42; 209 28; 210 15; 211 21; 
212 23; 214 17; 216 18; 218 9; 219 15; 
220 9; 221 89; 224 1; 225 7; 227 18; 
228 7; 229 9; 230 44; 232 5; 233 18; 
235 9; 236 1; 238 1; 239 19; 240 10; 
241 2; 243 53; 244 4; 245 30; 246 10; 
248 1; 250 1; 251 8; 252 1; 256 14; 
257 11; 258 26; 259 5; 260 8; 261 14; 
262 18; 264 21; 266 4; 267 27; 268 10; 
269 6; 270 62; 271 22; 272 36; 273 13; 
274 6; 275 7; 276 3; 277 3; 281 91; 
282 34; 283 14; 284 23; 286 271; 287 76; 
288 25; 289 7; 290 3; 292 2; 294 1; 
296 1; 297 13; 299 6; 300 38; 301 43; 
302 26; 303 10; 304 1; 307 1; 308 6; 
309 4; 310 12; 311 2; 312 6; 313 12; 
314 121; 315 38; 316 29; 317 4; 319 7; 
322 1; 323 4; 324 2; 325 9; 326 7; 
327 203; 328 54; 329 23; 330 2; 331 8; 
332 6; 333 1; 334 3; 337 9; 338 2; 
340 6; 341 10; 342 17; 343 20; 344 739; 
345 228; 346 97; 347 12; 349 9; 351 6; 
352 2; 353 6; 356 13; 357 3; 358 10; 
359 6; 362 1; 366 2; 367 7; 368 4; 
369 18; 370 7; 371 3; 372 123; 373 54; 
375 51; 376 4; 377 2; 379 2; 381 3; 
383 67; 384 17; 385 33; 386 6; 387 4; 
389 8; 393 3; 399 45; 400 25; 403 4; 
404 3; 406 1; 409 1; 413 3; 414 3; 
415 1; 416 1; 418 52; 419 18; 420 12; 
422 1; 425 11; 426 8; 427 1; 429 6; 
431 15; 432 11; 436 1; 438 1; 439 1; 
441 4; 443 15; 444 1; 445 1; 446 756; 
447 280; 448 145; 449 30; 450 13; 451 1; 
457 1; 458 4; 469 1; 472 3; 475 2; 
483 1; 488 45; 489 26; 490 10; 492 2; 
500 1; 503 6; 504 9; 505 3; 507 1; 
517 1; 539 1; 555 2; 568 5; 629 1; 
630 1; 685 1; 691 1; 

Name: 100172
Synon: HISTIDINE (TBS-3X)
Comments: T: + c Full ms [ 50.00-700.00]
DB#: 203
Num Peaks: 247
50 4; 54 1; 56 9; 57 19; 58 7; 
59 23; 60 4; 61 1; 68 1; 72 2; 
73 472; 74 46; 75 70; 76 2; 77 7; 
81 2; 82 7; 83 10; 84 9; 85 2; 
86 3; 87 4; 88 1; 89 1; 90 1; 
91 1; 93 7; 97 2; 98 2; 99 6; 
100 2; 103 6; 104 2; 105 1; 106 2; 
107 1; 109 2; 110 3; 111 3; 112 6; 
113 3; 114 2; 115 20; 116 2; 117 17; 
118 2; 119 6; 120 5; 121 1; 124 1; 
125 2; 126 4; 128 2; 129 3; 130 6; 
131 9; 132 33; 133 25; 134 9; 135 7; 
136 3; 137 3; 138 4; 139 10; 140 32; 
141 5; 142 6; 143 3; 144 2; 145 4; 
146 12; 147 60; 148 13; 150 5; 151 1; 
152 4; 153 5; 154 2; 156 1; 157 2; 
158 2; 159 4; 160 14; 161 3; 162 3; 
163 1; 164 1; 165 2; 166 22; 167 10; 
168 4; 169 2; 170 2; 171 2; 172 1; 
173 2; 174 2; 177 1; 178 1; 179 7; 
180 4; 181 7; 182 1; 183 3; 184 1; 
185 1; 186 1; 187 1; 189 6; 190 1; 
191 8; 192 3; 193 9; 194 11; 195 47; 
196 999; 197 194; 198 48; 199 6; 200 1; 
201 4; 202 1; 206 3; 207 3; 208 6; 
209 4; 211 3; 212 1; 213 2; 215 1; 
216 4; 217 1; 218 3; 219 2; 221 5; 
222 4; 223 5; 224 37; 225 12; 226 3; 
227 1; 228 1; 230 1; 232 1; 235 1; 
236 1; 237 1; 239 4; 240 2; 241 5; 
242 1; 244 1; 245 9; 246 2; 247 1; 
249 2; 250 1; 252 1; 253 1; 254 3; 
255 2; 257 1; 264 3; 265 2; 266 2; 
267 1; 268 5; 269 2; 270 2; 271 2; 
272 2; 277 1; 279 3; 280 33; 281 18; 
282 10; 283 2; 284 1; 285 3; 286 1; 
287 1; 295 1; 298 2; 299 23; 300 5; 
301 2; 302 66; 303 14; 304 5; 305 1; 
306 1; 308 12; 309 5; 310 2; 311 1; 
322 2; 324 1; 326 8; 327 4; 328 2; 
335 1; 336 3; 337 7; 338 191; 339 56; 
340 19; 341 8; 342 2; 343 3; 344 1; 
350 1; 355 3; 359 1; 361 1; 362 1; 
368 1; 372 1; 381 4; 382 3; 383 31; 
384 7; 385 4; 386 1; 410 1; 412 13; 
413 7; 414 1; 422 4; 424 1; 425 1; 
426 1; 435 1; 437 1; 438 3; 439 4; 
440 302; 441 108; 442 50; 443 9; 444 2; 
454 1; 482 16; 483 5; 484 2; 497 3; 
498 1; 499 1; 

Name: 100173
Synon: unknown (100173)
Comments: T: + c Full ms [ 50.00-700.00]
DB#: 204
Num Peaks: 107
55 8; 56 5; 57 30; 58 7; 59 50; 
60 2; 61 1; 66 1; 69 1; 71 3; 
72 9; 73 335; 74 28; 75 69; 76 5; 
77 62; 79 8; 81 1; 85 15; 86 4; 
87 5; 88 8; 89 137; 90 9; 91 2; 
93 2; 98 3; 99 14; 100 6; 101 140; 
102 13; 103 20; 104 2; 107 2; 109 1; 
112 2; 114 3; 115 107; 116 20; 117 45; 
118 5; 119 5; 121 9; 123 3; 128 6; 
129 14; 130 11; 131 999; 132 101; 133 83; 
134 6; 135 5; 137 4; 138 1; 141 2; 
142 1; 143 1; 144 1; 145 5; 147 36; 
148 8; 149 5; 150 1; 151 37; 152 4; 
153 2; 155 2; 159 6; 168 1; 169 1; 
171 227; 172 27; 173 19; 174 3; 175 2; 
184 1; 188 3; 189 13; 190 5; 191 5; 
192 1; 193 1; 197 1; 207 3; 213 2; 
214 1; 215 1; 226 1; 227 1; 228 1; 
229 2; 230 18; 231 6; 234 1; 240 1; 
245 26; 246 5; 247 2; 260 1; 271 4; 
277 2; 285 2; 309 4; 347 13; 348 2; 
359 4; 361 1; 

Name: 100062
Synon: proline (TBS-2X)
Comments: T: + c Full ms [ 50.00-700.00]
DB#: 205
Num Peaks: 145
51 1; 52 2; 55 8; 56 7; 57 22; 
58 13; 59 30; 60 3; 61 3; 66 6; 
67 1; 68 3; 69 6; 70 23; 71 8; 
72 22; 73 347; 74 36; 75 73; 76 4; 
77 4; 78 1; 79 9; 80 2; 83 3; 
84 4; 85 13; 86 7; 87 2; 88 2; 
89 1; 95 1; 96 1; 97 2; 98 3; 
99 15; 100 13; 101 9; 102 2; 103 4; 
105 2; 107 1; 109 2; 111 1; 112 2; 
113 2; 114 4; 115 22; 116 25; 117 16; 
118 2; 119 6; 124 1; 125 2; 126 10; 
127 18; 128 19; 129 20; 130 6; 131 16; 
132 10; 133 58; 134 8; 135 5; 140 2; 
141 1; 142 9; 143 7; 144 6; 145 4; 
146 5; 147 309; 148 47; 149 30; 150 3; 
151 1; 154 2; 155 2; 156 2; 157 4; 
158 3; 159 4; 160 1; 168 3; 169 2; 
170 7; 171 3; 172 2; 173 5; 174 1; 
175 5; 176 1; 181 2; 182 9; 183 8; 
184 999; 185 165; 186 46; 187 5; 188 1; 
189 20; 190 6; 191 2; 198 2; 199 6; 
200 7; 201 1; 202 2; 203 3; 204 1; 
212 1; 213 1; 214 1; 215 7; 216 1; 
217 3; 221 1; 228 2; 231 1; 256 2; 
257 2; 258 208; 259 56; 260 20; 261 3; 
274 11; 275 2; 281 1; 283 4; 284 2; 
285 2; 286 154; 287 37; 288 17; 289 2; 
290 2; 291 2; 292 2; 300 4; 301 1; 
316 1; 328 7; 329 2; 331 7; 332 1; 

Name: 100174
Synon: unknown (100174)
Comments: T: + c Full ms [ 50.00-700.00]
DB#: 206
Num Peaks: 195
50 1; 51 1; 52 2; 54 2; 55 5; 
56 9; 57 37; 58 25; 59 87; 60 8; 
61 4; 66 14; 67 5; 68 33; 69 31; 
70 10; 71 2; 72 22; 73 999; 74 104; 
75 132; 76 10; 77 5; 78 1; 82 3; 
83 9; 84 57; 85 21; 86 10; 87 2; 
88 3; 89 135; 90 9; 91 5; 93 3; 
94 13; 95 2; 97 10; 98 30; 99 44; 
100 175; 101 18; 102 13; 103 5; 104 1; 
107 1; 108 2; 109 133; 110 29; 111 4; 
112 3; 113 8; 114 7; 115 80; 116 15; 
117 9; 118 1; 119 2; 121 1; 124 2; 
125 17; 126 8; 127 28; 128 4; 129 7; 
130 2; 131 30; 132 11; 133 38; 134 3; 
135 12; 137 3; 138 4; 139 7; 140 16; 
141 87; 142 16; 143 52; 144 10; 145 4; 
146 3; 147 202; 148 36; 149 31; 150 33; 
151 10; 152 4; 153 2; 154 6; 155 25; 
156 10; 157 5; 158 28; 159 5; 160 2; 
163 14; 164 1; 165 2; 166 10; 167 157; 
168 162; 169 36; 170 12; 171 3; 172 8; 
173 2; 174 23; 175 6; 176 2; 179 1; 
181 5; 182 9; 183 108; 184 21; 185 5; 
188 1; 190 2; 194 3; 195 5; 196 2; 
197 25; 198 43; 199 10; 200 3; 208 3; 
209 20; 210 7; 212 1; 213 4; 214 3; 
215 2; 216 1; 222 1; 223 4; 224 2; 
225 24; 226 15; 227 10; 228 4; 229 1; 
230 2; 239 4; 240 2; 241 5; 242 4; 
243 16; 244 1; 250 1; 251 12; 252 3; 
253 5; 254 9; 255 890; 256 179; 257 50; 
258 5; 269 28; 271 5; 272 1; 274 1; 
282 1; 283 3; 284 6; 285 2; 286 1; 
288 1; 300 2; 311 2; 313 6; 314 6; 
325 4; 326 6; 327 45; 328 20; 329 384; 
330 104; 331 39; 332 5; 350 1; 351 1; 
352 2; 354 2; 355 7; 356 6; 357 952; 
358 262; 359 100; 360 17; 361 1; 371 4; 
381 1; 399 61; 400 15; 401 4; 426 2; 

Name: 100175
Synon: unknown (100175)
Comments: T: + c Full ms [ 50.00-700.00]
DB#: 207
Num Peaks: 211
53 2; 54 2; 55 96; 56 20; 57 48; 
58 34; 59 85; 60 11; 61 15; 62 1; 
66 2; 67 3; 68 24; 69 9; 70 4; 
71 8; 72 19; 73 999; 74 132; 75 648; 
76 47; 77 25; 80 2; 82 1; 83 4; 
84 26; 85 30; 86 8; 87 4; 88 8; 
89 182; 90 15; 91 13; 93 1; 94 2; 
95 1; 96 22; 97 5; 98 14; 99 59; 
100 19; 101 15; 102 3; 103 5; 105 1; 
110 1; 111 5; 112 7; 113 5; 114 6; 
115 131; 116 48; 117 28; 118 4; 119 8; 
120 1; 122 2; 123 1; 124 3; 125 3; 
126 5; 127 7; 128 20; 129 205; 130 25; 
131 25; 132 10; 133 99; 134 14; 135 13; 
136 3; 137 4; 138 4; 139 1; 140 1; 
141 8; 142 9; 143 13; 144 17; 145 12; 
146 6; 147 646; 148 105; 149 109; 150 16; 
151 2; 152 342; 153 29; 154 22; 155 13; 
156 429; 157 56; 158 38; 159 7; 160 1; 
163 7; 164 1; 165 2; 166 1; 167 3; 
168 17; 169 256; 170 404; 171 69; 172 24; 
173 14; 174 11; 175 6; 176 1; 177 3; 
180 2; 182 6; 183 3; 184 70; 185 20; 
186 180; 187 25; 188 9; 189 20; 190 7; 
191 7; 192 1; 194 2; 195 2; 196 39; 
197 65; 198 53; 199 10; 200 6; 201 9; 
202 6; 203 15; 204 2; 205 1; 207 1; 
208 1; 210 6; 211 12; 212 12; 213 3; 
214 1; 225 1; 226 13; 227 4; 228 22; 
229 3; 230 4; 231 2; 239 1; 240 1; 
242 3; 243 1; 244 12; 245 5; 246 1; 
254 7; 255 1; 256 9; 257 2; 258 3; 
259 1; 270 2; 271 1; 272 78; 273 16; 
274 9; 283 1; 284 94; 285 23; 286 14; 
287 2; 300 19; 301 4; 302 1; 314 2; 
315 1; 316 33; 317 7; 318 1; 326 13; 
327 6; 328 20; 329 28; 330 12; 331 3; 
332 2; 342 39; 343 10; 344 3; 355 3; 
356 2; 357 2; 358 8; 359 14; 360 822; 
361 219; 362 89; 363 14; 364 2; 370 1; 
371 1; 372 2; 383 4; 384 2; 385 2; 
386 73; 387 21; 388 7; 389 1; 402 18; 
403 5; 

Name: 100112
Synon: unknown (100112)
Comments: T: + c Full ms [ 50.00-700.00]
DB#: 208
Num Peaks: 225
51 1; 53 1; 55 5; 56 10; 57 43; 
58 14; 59 38; 60 2; 61 1; 66 1; 
67 1; 68 1; 69 15; 70 4; 71 18; 
72 3; 73 999; 74 96; 75 93; 76 7; 
77 2; 81 1; 83 3; 84 11; 85 22; 
86 3; 88 1; 89 65; 90 5; 91 6; 
93 1; 94 3; 95 1; 96 1; 97 3; 
98 10; 99 25; 100 10; 101 4; 103 5; 
104 1; 111 1; 112 2; 113 11; 114 3; 
115 186; 116 23; 117 22; 118 2; 119 6; 
124 2; 125 2; 126 2; 127 7; 128 1; 
129 1; 130 1; 131 22; 132 7; 133 88; 
134 11; 135 9; 136 1; 139 2; 140 29; 
141 15; 142 8; 143 14; 144 7; 145 72; 
146 19; 147 374; 148 60; 149 64; 150 10; 
151 4; 152 1; 154 1; 155 5; 156 4; 
157 6; 158 10; 159 4; 160 2; 161 6; 
163 47; 164 6; 165 4; 168 13; 169 3; 
170 1; 171 2; 172 15; 173 12; 174 39; 
175 14; 176 3; 177 1; 179 1; 180 1; 
182 1; 183 3; 185 1; 186 2; 187 8; 
188 3; 189 49; 190 13; 191 6; 192 2; 
193 1; 196 2; 197 2; 198 6; 199 2; 
202 1; 203 1; 204 1; 205 17; 206 3; 
207 9; 208 2; 209 1; 211 1; 213 1; 
214 15; 215 4; 216 5; 217 3; 218 1; 
219 6; 220 1; 221 18; 222 6; 223 1; 
228 4; 229 1; 231 2; 232 4; 233 3; 
240 1; 242 15; 243 4; 244 3; 246 1; 
255 1; 256 13; 257 3; 258 2; 259 6; 
260 7; 261 2; 262 1; 263 7; 264 2; 
265 1; 270 2; 271 1; 272 9; 273 2; 
282 2; 284 1; 288 27; 289 4; 290 1; 
291 2; 298 1; 300 10; 301 3; 302 1; 
312 17; 313 4; 314 2; 315 1; 316 2; 
317 152; 318 45; 319 16; 320 2; 321 2; 
328 1; 330 19; 331 2; 332 1; 340 8; 
341 2; 345 1; 358 16; 359 2; 360 1; 
361 2; 362 1; 372 2; 380 9; 381 2; 
382 1; 383 2; 384 3; 385 1; 386 15; 
387 8; 388 136; 389 43; 390 16; 391 3; 
400 5; 401 1; 402 1; 416 2; 446 3; 
448 1; 462 13; 463 5; 464 2; 484 1; 
488 1; 489 3; 490 301; 491 108; 492 49; 
493 12; 494 2; 532 9; 533 3; 534 1; 

Name: 100176
Synon: unknown (100176)
Comments: T: + c Full ms [ 50.00-700.00]
DB#: 209
Num Peaks: 220
51 1; 53 2; 56 15; 57 4; 58 24; 
59 80; 60 2; 61 2; 63 1; 65 1; 
66 1; 72 1; 73 999; 74 98; 75 129; 
76 10; 77 12; 78 5; 82 4; 84 49; 
88 1; 89 267; 90 29; 91 34; 93 1; 
95 2; 96 1; 99 7; 100 4; 101 2; 
102 5; 103 8; 104 6; 105 7; 106 1; 
107 34; 108 3; 109 1; 114 6; 115 173; 
116 83; 117 24; 118 1; 119 8; 120 2; 
121 4; 122 1; 123 2; 124 5; 128 1; 
129 5; 130 8; 131 49; 132 21; 133 43; 
134 7; 135 48; 136 6; 137 2; 143 5; 
144 5; 145 14; 146 11; 147 56; 148 13; 
149 68; 150 32; 151 9; 152 3; 154 10; 
157 4; 158 88; 159 15; 160 44; 161 11; 
162 405; 163 68; 164 28; 165 24; 166 6; 
170 1; 172 5; 173 5; 174 21; 175 8; 
176 10; 177 7; 178 4; 179 170; 180 28; 
181 8; 182 2; 183 4; 186 2; 187 5; 
188 11; 189 20; 190 349; 191 85; 192 18; 
193 6; 194 2; 195 2; 199 1; 203 3; 
204 3; 205 35; 206 20; 207 3; 209 3; 
214 1; 216 5; 217 2; 218 10; 219 12; 
220 9; 221 126; 222 24; 223 12; 224 1; 
225 8; 226 1; 227 2; 228 1; 230 1; 
231 7; 232 198; 233 38; 234 12; 235 3; 
236 1; 237 2; 238 2; 239 1; 243 8; 
244 2; 245 2; 246 32; 247 25; 248 57; 
249 14; 250 7; 251 3; 252 1; 256 2; 
259 2; 260 2; 261 3; 262 9; 263 8; 
264 152; 265 77; 266 23; 267 4; 268 1; 
271 1; 274 14; 275 3; 276 2; 278 5; 
279 2; 280 3; 290 5; 291 2; 292 5; 
293 8; 294 1; 298 1; 300 2; 304 4; 
305 11; 306 14; 307 1; 308 1; 314 1; 
317 6; 321 31; 322 9; 323 3; 324 5; 
325 1; 328 1; 329 1; 330 1; 337 2; 
339 1; 342 8; 343 2; 344 1; 348 1; 
349 14; 350 5; 351 2; 360 2; 361 160; 
362 71; 363 21; 364 3; 365 1; 366 3; 
377 2; 379 9; 380 569; 381 165; 382 56; 
383 22; 384 3; 406 8; 407 3; 408 1; 
415 1; 422 18; 423 8; 430 1; 437 57; 
438 16; 439 6; 440 1; 444 1; 460 1; 

Name: 100177
Synon: unknown (100177)
Comments: T: + c Full ms [ 50.00-700.00]
DB#: 210
Num Peaks: 254
54 6; 55 11; 57 51; 58 9; 59 42; 
60 1; 61 1; 66 2; 67 2; 69 3; 
70 3; 71 14; 72 21; 73 999; 74 113; 
75 79; 78 10; 79 18; 80 2; 84 6; 
85 19; 86 8; 88 4; 89 73; 90 4; 
91 2; 93 3; 94 3; 95 3; 97 3; 
98 11; 99 23; 100 6; 101 6; 102 6; 
103 14; 104 4; 105 5; 109 16; 110 2; 
111 6; 113 2; 114 59; 115 190; 116 30; 
117 23; 118 2; 119 1; 120 3; 121 1; 
122 3; 126 10; 127 15; 130 19; 131 25; 
132 27; 133 69; 134 4; 135 9; 136 2; 
139 46; 140 9; 141 42; 142 3; 143 17; 
144 159; 145 26; 146 15; 147 243; 148 47; 
149 36; 150 9; 152 2; 155 6; 156 249; 
157 40; 158 27; 159 9; 160 36; 161 5; 
163 25; 164 4; 165 2; 166 4; 167 10; 
168 3; 169 5; 170 2; 171 9; 172 13; 
173 16; 174 33; 175 11; 176 5; 177 7; 
183 2; 184 1; 185 6; 186 15; 187 3; 
188 17; 189 17; 190 2; 191 1; 192 2; 
193 11; 194 6; 195 3; 197 18; 199 3; 
200 10; 201 9; 202 12; 203 8; 204 3; 
205 4; 206 4; 208 13; 209 11; 210 3; 
211 1; 212 6; 213 6; 214 5; 216 15; 
218 1; 219 2; 220 2; 221 5; 222 10; 
228 6; 229 5; 230 19; 231 18; 233 2; 
237 1; 240 3; 241 11; 242 1; 243 12; 
246 2; 247 4; 251 2; 254 1; 255 9; 
256 2; 257 1; 258 27; 259 30; 260 10; 
261 8; 267 2; 268 2; 269 5; 273 14; 
279 1; 281 6; 282 1; 283 2; 285 1; 
286 2; 290 19; 291 7; 296 1; 299 17; 
301 8; 303 4; 304 2; 306 1; 310 1; 
311 1; 312 1; 313 9; 314 2; 315 11; 
316 399; 317 105; 318 34; 319 9; 320 1; 
321 1; 325 1; 326 2; 328 4; 329 74; 
330 19; 331 7; 333 3; 337 1; 341 1; 
344 1; 353 1; 354 1; 357 18; 358 6; 
362 2; 369 1; 371 1; 373 1; 375 3; 
377 3; 379 1; 382 2; 383 32; 384 1; 
385 9; 386 7; 387 500; 388 145; 389 46; 
390 7; 391 2; 394 1; 395 1; 398 4; 
399 6; 401 3; 402 7; 403 1; 410 1; 
412 1; 413 2; 414 1; 415 29; 416 8; 
417 3; 427 1; 430 1; 443 1; 444 1; 
458 2; 461 10; 462 5; 463 2; 464 2; 
471 2; 473 1; 477 1; 479 1; 482 1; 
484 1; 486 2; 488 5; 489 310; 490 122; 
491 61; 492 11; 495 1; 503 1; 504 1; 
505 2; 507 1; 531 11; 532 3; 

Name: 100118
Synon: artifact (100118)
Comments: T: + c Full ms [ 50.00-700.00]
DB#: 211
Num Peaks: 213
50 11; 51 28; 52 27; 53 5; 57 37; 
59 13; 60 8; 61 31; 67 2; 68 27; 
72 20; 73 749; 74 122; 75 362; 76 58; 
77 45; 81 3; 82 4; 83 14; 84 33; 
85 31; 86 7; 88 1; 89 120; 91 41; 
92 13; 93 5; 94 14; 95 34; 96 39; 
97 28; 98 16; 99 20; 100 76; 102 1; 
103 52; 105 37; 107 10; 109 10; 113 5; 
114 18; 115 143; 116 6; 117 138; 118 1; 
120 3; 123 14; 124 10; 125 12; 127 11; 
128 25; 129 137; 130 24; 131 53; 133 16; 
134 26; 135 41; 136 11; 138 9; 141 19; 
144 25; 145 12; 146 63; 147 106; 149 1; 
151 34; 153 14; 155 29; 156 11; 157 71; 
158 36; 159 22; 163 7; 165 3; 168 1; 
170 32; 171 19; 172 13; 174 5; 176 11; 
177 17; 179 14; 180 2; 181 5; 182 24; 
183 14; 185 16; 186 14; 187 17; 188 8; 
189 111; 191 49; 193 22; 195 2; 197 29; 
198 4; 199 4; 200 7; 201 30; 203 2; 
213 27; 214 11; 216 13; 219 5; 226 8; 
227 22; 228 21; 231 5; 237 8; 242 5; 
243 34; 244 2; 245 16; 246 5; 247 8; 
248 12; 249 5; 250 6; 252 5; 253 6; 
255 27; 256 24; 258 15; 259 1; 260 8; 
261 6; 263 14; 266 14; 268 5; 270 15; 
271 22; 274 5; 277 5; 278 4; 281 17; 
286 21; 299 4; 300 4; 302 11; 303 4; 
310 6; 311 25; 312 1; 313 5; 314 19; 
315 6; 316 56; 317 42; 319 23; 326 31; 
327 999; 328 298; 329 72; 332 1; 333 1; 
338 6; 340 1; 341 10; 342 1; 344 25; 
345 2; 351 3; 352 6; 355 7; 357 9; 
358 10; 360 5; 366 6; 369 27; 371 9; 
372 5; 373 12; 375 2; 384 16; 386 13; 
387 52; 388 6; 391 5; 396 3; 398 8; 
399 22; 401 31; 402 20; 415 8; 416 3; 
418 2; 425 9; 429 5; 430 16; 431 11; 
433 2; 444 5; 445 5; 446 7; 447 7; 
456 4; 458 2; 461 6; 463 16; 479 1; 
485 4; 486 7; 489 30; 490 15; 491 6; 
492 2; 504 22; 505 3; 535 3; 551 4; 
573 5; 681 4; 699 4; 

Name: 100126
Synon: artifact (100126)
Comments: T: + c Full ms [ 50.00-700.00]
DB#: 212
Num Peaks: 268
51 30; 52 35; 53 14; 55 70; 56 37; 
57 55; 58 20; 59 39; 62 5; 63 2; 
65 2; 66 2; 67 8; 69 12; 70 3; 
72 31; 73 999; 74 98; 75 404; 76 24; 
77 13; 81 9; 82 11; 83 30; 85 53; 
88 10; 89 78; 90 8; 91 1; 95 7; 
97 30; 99 36; 100 70; 102 6; 104 1; 
108 2; 109 2; 110 1; 111 19; 113 3; 
114 5; 115 203; 116 27; 117 52; 118 7; 
122 5; 123 1; 126 12; 127 9; 128 29; 
129 169; 130 1; 131 65; 133 64; 134 19; 
135 15; 137 4; 139 12; 140 5; 141 24; 
143 10; 144 17; 145 20; 147 479; 148 81; 
149 84; 150 21; 151 16; 153 16; 154 4; 
155 2; 157 10; 158 5; 160 1; 161 3; 
162 16; 163 43; 167 9; 168 7; 169 4; 
171 55; 172 14; 173 7; 174 19; 175 5; 
176 6; 177 7; 178 12; 184 7; 185 1; 
186 6; 187 8; 188 7; 189 90; 190 10; 
191 8; 194 5; 196 2; 197 13; 199 12; 
205 2; 206 9; 208 19; 209 2; 210 5; 
212 9; 213 15; 214 14; 215 3; 218 1; 
219 4; 220 5; 224 2; 225 10; 226 2; 
227 1; 230 2; 235 7; 237 4; 238 1; 
240 2; 242 12; 243 68; 244 8; 245 12; 
246 5; 247 7; 249 10; 252 1; 253 1; 
254 4; 256 15; 257 9; 259 3; 261 8; 
262 2; 264 3; 266 1; 268 2; 270 24; 
271 4; 272 8; 273 10; 274 2; 275 5; 
277 1; 282 16; 283 12; 285 2; 287 15; 
288 25; 289 8; 291 8; 292 2; 296 3; 
297 1; 298 2; 300 4; 301 3; 302 1; 
303 2; 305 7; 306 4; 307 1; 309 8; 
312 15; 313 9; 314 54; 315 3; 316 8; 
317 4; 322 2; 323 4; 325 2; 328 8; 
330 3; 331 2; 333 1; 334 1; 337 4; 
339 646; 340 152; 341 34; 342 14; 343 3; 
344 6; 345 120; 346 33; 347 7; 351 1; 
353 1; 354 5; 355 4; 356 4; 358 16; 
359 4; 360 5; 364 2; 368 2; 371 1; 
372 5; 374 1; 378 1; 381 4; 384 17; 
385 5; 386 10; 388 10; 389 5; 390 1; 
397 2; 398 5; 399 3; 401 5; 406 4; 
411 1; 412 3; 413 1; 414 9; 416 140; 
417 42; 418 10; 419 4; 421 1; 422 1; 
426 7; 427 6; 429 1; 441 1; 442 1; 
444 2; 456 3; 457 1; 459 8; 464 1; 
473 1; 474 2; 477 3; 486 1; 488 1; 
489 3; 490 7; 491 1; 492 2; 493 4; 
495 1; 503 2; 504 8; 505 1; 507 1; 
513 1; 515 1; 518 195; 519 63; 520 15; 
521 7; 523 3; 530 1; 532 9; 533 6; 
535 2; 549 1; 560 5; 570 1; 587 1; 
604 1; 609 1; 698 1; 

Name: 100178
Synon: unknown (100178)
Comments: T: + c Full ms [ 50.00-700.00]
DB#: 213
Num Peaks: 199
50 5; 51 6; 55 3; 56 17; 57 32; 
58 11; 59 28; 60 2; 65 1; 66 1; 
68 1; 70 4; 71 11; 72 6; 73 580; 
74 60; 75 42; 76 11; 77 2; 79 3; 
81 4; 83 6; 84 7; 85 13; 86 2; 
87 3; 89 8; 91 4; 92 1; 93 6; 
94 5; 96 4; 97 7; 98 4; 99 9; 
101 2; 105 3; 106 2; 107 1; 108 2; 
109 3; 110 1; 111 3; 112 3; 113 5; 
114 3; 115 9; 116 5; 117 17; 119 3; 
120 2; 121 28; 122 3; 123 2; 124 5; 
125 4; 126 13; 127 8; 129 13; 131 11; 
132 5; 133 32; 134 6; 135 19; 136 21; 
137 1; 138 1; 142 1; 144 1; 145 1; 
147 65; 148 5; 150 5; 151 41; 152 13; 
153 3; 154 1; 155 1; 156 5; 157 2; 
158 4; 159 1; 160 4; 163 1; 164 2; 
166 9; 167 1; 168 3; 169 5; 174 4; 
176 1; 177 5; 179 12; 182 1; 183 14; 
184 2; 186 4; 188 2; 189 4; 192 2; 
193 4; 194 3; 195 59; 196 8; 197 4; 
200 2; 201 1; 202 1; 205 4; 208 4; 
210 10; 211 3; 212 3; 216 2; 219 2; 
224 7; 225 8; 228 1; 230 1; 231 10; 
232 7; 233 1; 234 1; 235 102; 236 14; 
237 7; 238 3; 243 11; 246 1; 247 1; 
250 2; 251 4; 252 5; 253 4; 254 1; 
255 2; 256 2; 258 1; 261 2; 262 1; 
263 7; 265 20; 266 5; 267 1; 268 1; 
269 2; 273 2; 275 1; 280 2; 281 3; 
282 2; 286 6; 287 1; 292 1; 293 3; 
302 3; 303 2; 305 2; 306 1; 307 3; 
308 16; 309 999; 310 254; 311 97; 312 13; 
313 5; 315 1; 316 2; 323 2; 324 1; 
326 1; 328 1; 330 2; 337 1; 339 2; 
342 1; 346 2; 350 1; 351 28; 352 5; 
359 1; 366 3; 375 1; 379 1; 382 1; 
383 19; 384 4; 385 1; 393 1; 398 1; 
401 2; 414 1; 425 2; 427 1; 428 1; 
431 1; 442 1; 472 1; 490 1; 

Name: 100179
Synon: unknown (100179)
Comments: T: + c Full ms [ 50.00-700.00]
DB#: 214
Num Peaks: 243
53 7; 54 10; 55 10; 56 15; 57 41; 
58 24; 59 32; 62 2; 64 1; 67 2; 
68 6; 69 27; 71 18; 72 32; 73 573; 
74 65; 75 146; 76 16; 77 5; 78 7; 
79 98; 83 1; 84 10; 85 27; 86 16; 
87 7; 88 8; 89 56; 91 1; 93 31; 
94 14; 95 4; 97 3; 98 10; 99 19; 
100 29; 101 17; 103 7; 105 2; 107 1; 
108 4; 109 5; 110 2; 112 15; 113 36; 
114 14; 115 58; 116 70; 117 33; 118 2; 
119 5; 121 12; 122 4; 123 6; 124 3; 
125 8; 126 6; 127 14; 129 29; 130 8; 
131 6; 132 19; 133 43; 134 13; 135 9; 
136 41; 137 3; 138 2; 139 2; 140 4; 
141 21; 142 9; 143 38; 144 5; 145 7; 
146 1; 147 45; 148 4; 149 31; 150 6; 
151 4; 152 11; 153 310; 154 19; 155 18; 
156 16; 157 1; 158 29; 159 15; 162 3; 
165 29; 166 7; 167 11; 168 86; 169 42; 
170 10; 171 19; 172 1; 173 4; 174 2; 
175 3; 176 4; 177 1; 179 20; 180 5; 
181 53; 182 10; 183 14; 184 1; 185 2; 
186 7; 187 3; 188 2; 189 6; 190 1; 
191 5; 195 6; 197 25; 198 3; 199 4; 
200 5; 205 4; 206 3; 207 103; 209 7; 
211 10; 212 9; 213 3; 214 4; 215 13; 
217 5; 219 1; 222 1; 223 7; 224 3; 
225 25; 226 6; 228 8; 229 7; 231 31; 
233 4; 240 1; 241 6; 242 1; 243 7; 
246 6; 253 3; 254 2; 255 52; 256 8; 
258 3; 264 1; 265 3; 268 4; 269 4; 
270 1; 271 3; 273 3; 274 1; 277 1; 
281 1; 282 2; 283 7; 285 5; 286 4; 
288 1; 290 1; 295 4; 297 17; 298 1; 
299 1; 300 1; 301 2; 305 2; 308 1; 
309 3; 311 6; 312 10; 313 999; 314 190; 
315 27; 316 3; 325 1; 326 3; 328 3; 
329 9; 331 5; 337 1; 342 5; 343 2; 
344 16; 345 5; 346 2; 352 23; 353 8; 
354 1; 355 4; 356 3; 369 4; 370 2; 
371 1; 377 1; 383 17; 384 1; 385 15; 
386 7; 387 1; 388 2; 392 2; 393 1; 
394 2; 398 4; 399 1; 400 7; 401 4; 
406 3; 409 2; 410 4; 411 2; 412 4; 
413 6; 414 3; 415 934; 416 297; 417 95; 
418 19; 419 1; 425 2; 426 2; 429 1; 
432 1; 440 1; 457 28; 458 3; 459 3; 
460 1; 504 2; 506 1; 535 1; 571 1; 
577 2; 611 1; 699 1; 

Name: 100180
Synon: unknown (100180)
Comments: T: + c Full ms [ 50.00-700.00]
DB#: 215
Num Peaks: 282
50 1; 54 1; 55 6; 56 15; 57 23; 
58 12; 59 37; 60 4; 61 2; 67 1; 
69 1; 70 1; 71 5; 72 10; 73 999; 
74 94; 75 183; 76 19; 77 12; 82 3; 
83 4; 84 8; 85 17; 86 5; 87 2; 
88 1; 92 1; 96 1; 97 4; 98 4; 
99 24; 100 31; 101 6; 102 4; 103 14; 
105 1; 110 1; 112 9; 113 12; 114 14; 
115 81; 116 16; 117 35; 118 7; 119 7; 
120 8; 121 2; 123 1; 125 1; 126 3; 
127 3; 128 11; 129 13; 130 26; 131 38; 
132 58; 133 121; 134 19; 135 10; 136 1; 
137 1; 139 38; 140 11; 141 7; 142 25; 
143 3; 144 10; 145 9; 146 31; 147 694; 
148 117; 149 77; 150 11; 151 3; 152 2; 
153 2; 154 2; 155 14; 156 11; 157 8; 
158 13; 159 12; 160 24; 161 5; 162 2; 
166 2; 167 13; 168 481; 169 75; 170 88; 
171 16; 172 21; 173 46; 174 43; 175 51; 
176 9; 177 4; 178 4; 179 2; 181 6; 
182 4; 183 1; 184 4; 185 3; 186 57; 
187 12; 188 12; 189 45; 190 13; 191 8; 
192 16; 193 1; 196 1; 197 56; 198 108; 
199 19; 200 8; 201 3; 202 2; 203 2; 
204 4; 205 4; 206 6; 207 7; 209 1; 
210 1; 212 1; 213 6; 214 17; 215 4; 
216 11; 217 4; 218 3; 219 2; 220 3; 
221 13; 222 2; 223 2; 224 2; 225 2; 
227 1; 228 2; 229 3; 230 76; 231 132; 
232 36; 233 12; 234 2; 241 2; 242 52; 
243 10; 244 19; 245 11; 246 6; 247 3; 
253 6; 254 4; 255 6; 256 24; 257 9; 
258 381; 259 87; 260 32; 261 6; 262 1; 
263 3; 265 1; 266 1; 269 2; 270 3; 
271 94; 272 59; 273 17; 274 10; 275 8; 
276 2; 277 2; 279 2; 280 1; 282 3; 
283 4; 284 3; 286 5; 287 14; 288 3; 
289 1; 295 1; 298 2; 299 39; 300 100; 
301 28; 302 18; 303 4; 304 2; 305 1; 
309 1; 310 2; 311 81; 312 25; 313 11; 
314 7; 315 2; 316 1; 317 1; 318 1; 
327 3; 328 4; 329 11; 330 3; 331 2; 
332 36; 333 9; 334 3; 335 1; 339 20; 
340 8; 341 4; 343 1; 344 17; 345 6; 
346 2; 355 1; 356 2; 357 4; 358 3; 
359 3; 360 37; 361 11; 362 5; 371 1; 
372 16; 373 7; 374 2; 375 1; 379 2; 
383 4; 385 29; 386 11; 387 3; 412 2; 
413 111; 414 49; 415 24; 416 4; 417 4; 
418 1; 425 1; 429 1; 430 1; 431 29; 
432 6; 433 3; 441 1; 442 1; 443 50; 
444 18; 445 8; 446 1; 455 5; 456 2; 
457 1; 470 15; 471 18; 472 6; 473 3; 
474 1; 517 1; 518 1; 544 3; 545 192; 
546 84; 547 44; 548 12; 549 2; 550 1; 
587 6; 588 2; 589 1; 602 7; 603 2; 
604 1; 606 1; 

Name: 100181
Synon: artifact (100181)
Comments: T: + c Full ms [ 50.00-700.00]
DB#: 216
Num Peaks: 66
52 1; 55 1; 56 4; 57 45; 58 4; 
59 5; 61 2; 66 12; 67 1; 72 2; 
73 33; 74 4; 75 12; 76 1; 80 1; 
81 2; 87 3; 88 2; 89 2; 95 25; 
96 3; 101 1; 102 2; 103 5; 104 1; 
105 3; 115 11; 116 3; 117 23; 118 4; 
119 18; 120 2; 121 1; 131 16; 132 5; 
133 177; 134 21; 135 19; 136 1; 143 1; 
144 1; 145 1; 146 2; 147 160; 148 44; 
149 999; 150 144; 151 75; 152 7; 153 1; 
159 1; 173 2; 175 2; 183 1; 189 20; 
190 5; 191 39; 192 6; 193 3; 205 12; 
206 2; 207 1; 246 1; 247 82; 248 17; 
249 7; 

Name: 100181
Synon: unknown (100181)
Comments: T: + c Full ms [ 50.00-700.00]
DB#: 217
Num Peaks: 123
50 2; 51 1; 53 2; 54 1; 55 3; 
56 4; 57 21; 58 1; 59 6; 60 1; 
61 1; 62 1; 63 4; 64 8; 65 67; 
66 6; 67 2; 69 4; 70 1; 71 3; 
72 1; 73 31; 74 11; 75 57; 76 9; 
77 8; 78 4; 79 2; 80 2; 81 2; 
82 1; 83 5; 84 1; 85 6; 86 1; 
90 2; 91 22; 92 136; 93 11; 96 1; 
97 3; 99 3; 103 3; 104 1; 105 1; 
106 2; 110 1; 113 2; 114 1; 115 3; 
116 4; 117 1; 118 7; 119 29; 120 391; 
121 30; 122 3; 126 6; 128 3; 130 4; 
131 5; 132 10; 133 32; 134 50; 135 9; 
136 7; 137 1; 141 5; 144 1; 145 2; 
147 24; 148 12; 149 12; 150 276; 151 43; 
152 25; 153 7; 154 1; 155 12; 157 1; 
158 4; 159 7; 160 1; 163 2; 164 3; 
165 3; 166 1; 167 1; 169 4; 171 4; 
173 2; 175 4; 176 130; 177 19; 178 16; 
179 5; 180 2; 181 1; 183 1; 186 1; 
188 1; 189 11; 190 3; 191 2; 192 5; 
193 20; 194 999; 195 150; 196 44; 197 34; 
198 5; 207 1; 209 1; 212 19; 213 9; 
236 21; 237 2; 250 1; 251 73; 252 16; 
253 3; 263 1; 290 5; 

Name: 100045
Synon: beta-alanine (TBS-2X)
Comments: T: + c Full ms [ 50.00-700.00]
DB#: 218
Num Peaks: 184
50 10; 52 23; 53 26; 55 37; 57 57; 
58 19; 59 123; 61 23; 63 1; 65 2; 
66 29; 68 11; 69 9; 70 7; 71 41; 
72 13; 73 601; 74 73; 75 223; 76 58; 
77 53; 78 23; 79 3; 80 179; 81 18; 
85 19; 86 62; 87 7; 88 50; 89 7; 
91 1; 92 1; 95 9; 96 7; 97 2; 
98 18; 99 41; 100 28; 101 20; 102 29; 
104 13; 105 6; 106 8; 108 2; 109 2; 
112 3; 113 17; 114 9; 116 6; 117 266; 
118 23; 119 35; 122 6; 125 15; 126 11; 
127 2; 128 71; 129 48; 131 43; 132 77; 
133 115; 134 32; 135 6; 138 8; 139 3; 
141 12; 142 8; 143 27; 144 887; 145 120; 
146 97; 147 826; 148 131; 149 66; 151 3; 
153 5; 156 8; 159 14; 160 12; 161 8; 
162 3; 165 2; 166 3; 168 2; 169 10; 
170 2; 172 5; 175 4; 177 2; 179 2; 
180 8; 182 6; 185 1; 188 58; 189 79; 
190 18; 191 25; 192 5; 196 2; 202 9; 
203 6; 204 3; 205 1; 207 2; 208 10; 
209 11; 211 10; 212 6; 213 8; 214 1; 
215 8; 216 1; 217 4; 218 999; 219 203; 
220 75; 221 46; 222 2; 223 8; 231 13; 
237 3; 241 1; 243 3; 250 1; 252 1; 
255 1; 258 16; 260 397; 261 69; 262 25; 
263 7; 267 10; 270 1; 271 1; 273 2; 
274 2; 275 5; 276 6; 281 14; 282 4; 
283 2; 285 1; 287 1; 295 2; 300 2; 
302 14; 303 8; 305 1; 311 1; 316 3; 
317 1; 326 1; 327 6; 330 1; 331 1; 
354 3; 355 53; 356 10; 357 3; 358 6; 
359 1; 364 1; 378 2; 383 2; 384 3; 
386 4; 387 3; 397 1; 401 5; 402 3; 
403 1; 406 1; 415 2; 417 2; 419 1; 
429 1; 464 1; 474 1; 490 1; 518 1; 
579 1; 580 1; 581 1; 633 1; 

Name: 100183
Synon: VALPROATE (TBS-1X)
Comments: T: + c Full ms [ 50.00-700.00]
DB#: 219
Num Peaks: 80
53 1; 55 22; 56 6; 57 40; 58 7; 
59 12; 60 2; 61 5; 67 24; 68 1; 
69 5; 71 1; 72 3; 73 82; 74 14; 
75 271; 76 19; 77 9; 79 1; 81 6; 
83 5; 85 5; 86 2; 93 1; 97 3; 
98 1; 99 9; 100 1; 101 1; 103 3; 
105 7; 107 2; 109 12; 110 2; 113 1; 
114 1; 115 41; 116 4; 117 3; 118 1; 
119 4; 125 5; 126 1; 127 1; 128 1; 
129 59; 130 6; 131 11; 132 1; 133 3; 
134 1; 141 2; 143 4; 144 1; 145 13; 
147 2; 157 5; 158 1; 159 20; 160 3; 
171 10; 172 1; 173 1; 183 23; 184 2; 
185 2; 187 4; 188 1; 197 1; 198 2; 
199 8; 200 13; 201 999; 202 159; 203 45; 
204 4; 216 2; 229 1; 243 14; 244 2; 

Name: 100184
Synon: unknown (100184)
Comments: T: + c Full ms [ 50.00-700.00]
DB#: 220
Num Peaks: 77
51 9; 56 5; 57 5; 59 8; 61 3; 
65 1; 67 1; 69 5; 70 1; 72 3; 
73 25; 75 16; 76 12; 77 184; 78 20; 
88 1; 89 2; 91 3; 96 3; 100 11; 
102 1; 104 5; 105 298; 106 26; 107 1; 
114 1; 115 1; 118 3; 119 3; 120 1; 
121 3; 122 1; 126 2; 132 8; 133 5; 
134 9; 135 255; 136 31; 137 9; 143 1; 
146 1; 147 10; 148 1; 149 4; 158 1; 
164 4; 165 1; 172 1; 177 3; 178 14; 
179 999; 180 141; 181 43; 182 3; 183 1; 
184 5; 186 1; 188 1; 189 4; 190 10; 
191 2; 193 1; 207 12; 208 1; 221 15; 
222 1; 232 7; 233 1; 246 2; 251 1; 
253 3; 254 2; 261 1; 263 1; 282 1; 
283 1; 337 2; 

Name: 100039
Synon: sulfuric acid (TBS-2X)
Comments: T: + c Full ms [ 50.00-700.00]
DB#: 221
Num Peaks: 92
51 2; 52 1; 53 2; 55 6; 56 19; 
57 52; 58 20; 59 61; 60 6; 61 10; 
63 1; 66 13; 67 2; 71 3; 72 17; 
73 645; 74 60; 75 88; 76 4; 77 8; 
83 1; 85 12; 86 2; 87 1; 89 4; 
93 4; 94 1; 98 1; 99 14; 100 2; 
101 1; 102 1; 103 7; 104 1; 105 4; 
110 1; 113 1; 114 4; 115 82; 116 9; 
117 20; 118 3; 119 10; 120 1; 122 1; 
123 1; 127 1; 131 32; 132 13; 133 220; 
134 33; 135 19; 136 1; 145 1; 146 13; 
147 999; 148 156; 149 83; 150 8; 151 1; 
155 1; 158 3; 159 1; 173 1; 186 1; 
188 6; 189 404; 190 76; 191 33; 192 2; 
212 1; 213 9; 214 2; 215 1; 227 1; 
231 4; 264 1; 265 2; 266 2; 267 6; 
268 7; 269 759; 270 152; 271 105; 272 13; 
273 4; 293 2; 311 11; 312 1; 322 3; 
383 2; 384 1; 
NAME:200000
COMMENTS:200000
RT: 10.032
SOURCE:C:\Users\Rob\Documents\Barshop\MS Libraries\TBS_realab_cel_v1.0_RJM.MSP
NUM PEAKS:  18 
( 57  405) ( 63   50) ( 66  184) ( 67  131) ( 81  333) 
( 96  172) (144  112) (145   26) (146   43) (167   21) 
(180  103) (194 1000) (195  363) (196  172) (197   24) 
(209   17) (236  185) (238   12) 

NAME:200001
COMMENTS:200001
RT:12.703
SOURCE:C:\Users\Rob\Documents\Barshop\MS Libraries\TBS_realab_cel_v1.0_RJM.MSP
NUM PEAKS:  5 
(103   16) (133 1000) (136   22) (146   35) (175   18) 

NAME:200002
COMMENTS:200002
RT:17.478
SOURCE:C:\Users\Rob\Documents\Barshop\MS Libraries\TBS_realab_cel_v1.0_RJM.MSP
NUM PEAKS:  11 
( 59  169) ( 73  167) ( 74  122) (112   29) (154   33) 
(156 1000) (157   59) (158   39) (170   63) (198   40) 
(213   27) 

NAME:200007
COMMENTS:200007
RT:36.081
SOURCE:C:\Users\Rob\Documents\Barshop\MS Libraries\TBS_realab_cel_v1.0_RJM.MSP
NUM PEAKS:  4 
( 73 1000) (323   42) (337  162) (411  203) 

NAME:200008
COMMENTS:200008
RT:36.241
SOURCE:C:\Users\Rob\Documents\Barshop\MS Libraries\TBS_realab_cel_v1.0_RJM.MSP
NUM PEAKS:  4 
( 73 1000) (115  231) (414  349) (415  117) 

NAME:200009
COMMENTS:200009
RT:37.024
SOURCE:C:\Users\Rob\Documents\Barshop\MS Libraries\TBS_realab_cel_v1.0_RJM.MSP
NUM PEAKS:  14 
( 59  107) ( 73  695) ( 75 1000) ( 89   90) (109   65) 
(111   77) (129  101) (145  203) (157  116) (183  218) 
(201   54) (259  112) (260   26) (316   19) 

NAME:200010
COMMENTS:200010
RT:37.147
SOURCE:C:\Users\Rob\Documents\Barshop\MS Libraries\TBS_realab_cel_v1.0_RJM.MSP
NUM PEAKS:  4 
( 89  395) (117 1000) (129  337) (201  186) 

NAME:200011
COMMENTS:200011
RT:41.136
SOURCE:C:\Users\Rob\Documents\Barshop\MS Libraries\TBS_realab_cel_v1.0_RJM.MSP
NUM PEAKS:  80 
( 53   12) ( 56   72) ( 57  109) ( 59  145) ( 61   24) 
( 69   31) ( 71   39) ( 72   28) ( 73 1000) ( 74  153) 
( 75  669) ( 76   83) ( 77   70) ( 81   49) ( 83   13) 
( 87   15) ( 89  465) ( 91   23) ( 99   36) (101   79) 
(102   16) (103   45) (104   16) (109   24) (111   14) 
(113   18) (116   76) (117  587) (120    7) (125   13) 
(127   70) (129  674) (131  116) (132   19) (135   21) 
(139   11) (145   67) (147   61) (149   72) (150   13) 
(151   17) (156   19) (160   21) (163   23) (171  153) 
(175  215) (177   21) (185   49) (186   26) (188   16) 
(189   60) (202   14) (203   15) (204    4) (205   22) 
(209   14) (211   58) (212   19) (216    9) (219   14) 
(225   16) (231   82) (232   24) (235   13) (245   35) 
(247   10) (259   29) (263   19) (279    4) (281   20) 
(285   21) (291   32) (295    5) (299   15) (301   11) 
(314   10) (315   91) (316   28) (333   61) (383   28) 

NAME:200012
COMMENTS:200012
RT:42.54
SOURCE:C:\Users\Rob\Documents\Barshop\MS Libraries\TBS_realab_cel_v1.0_RJM.MSP
NUM PEAKS:  8 
( 57   61) ( 73 1000) (100   72) (158   16) (310    7) 
(441   86) (442   34) (555  273) 

NAME:200014
COMMENTS:200014
RT:44.607
SOURCE:C:\Users\Rob\Documents\Barshop\MS Libraries\TBS_realab_cel_v1.0_RJM.MSP
NUM PEAKS:  5 
( 73 1000) (130  499) (302  956) (303  275) (375  205) 

NAME:200016
COMMENTS:200016
RT:10.063
SOURCE:C:\Users\Rob\Documents\Barshop\MS Libraries\TBS_realab_cel_v1.0_RJM.MSP
NUM PEAKS:  16 
( 59  161) ( 72   37) ( 73  250) ( 74   85) ( 86   29) 
( 87   39) ( 88   80) ( 97   56) (128   49) (130 1000) 
(131  115) (132   30) (134  232) (144  123) (145   14) 
(187   34) 

NAME:200018
COMMENTS:200018
RT:10.444
SOURCE:C:\Users\Rob\Documents\Barshop\MS Libraries\TBS_realab_cel_v1.0_RJM.MSP
NUM PEAKS:  17 
( 55  200) ( 56  124) ( 57  866) ( 60   93) ( 70  279) 
( 71 1000) ( 84  245) ( 85  589) ( 88   61) ( 99  105) 
(101   26) (111   33) (117   49) (120   43) (126   42) 
(127   96) (172   80) 

NAME:200019
COMMENTS:200019
RT:16.658
SOURCE:C:\Users\Rob\Documents\Barshop\MS Libraries\TBS_realab_cel_v1.0_RJM.MSP
NUM PEAKS:  13 
( 59  368) ( 70   54) ( 72   38) ( 73  173) ( 86   37) 
( 98   69) ( 99   58) (100 1000) (101  111) (102   49) 
(141  145) (142   98) (148   39) 

NAME:200021
COMMENTS:200021
RT:35.933
SOURCE:C:\Users\Rob\Documents\Barshop\MS Libraries\TBS_realab_cel_v1.0_RJM.MSP
NUM PEAKS:  9 
( 57  870) ( 69  348) ( 70  183) ( 71 1000) ( 84  113) 
( 85  799) (113  293) (141  177) (432   96) 

NAME:200022
COMMENTS:200022
RT:36.831
SOURCE:C:\Users\Rob\Documents\Barshop\MS Libraries\TBS_realab_cel_v1.0_RJM.MSP
NUM PEAKS:  6 
( 73 1000) ( 82  841) (123  939) (255  271) (283  317) 
(358  118) 

NAME:200024
COMMENTS:200024
RT:46.582
SOURCE:C:\Users\Rob\Documents\Barshop\MS Libraries\TBS_realab_cel_v1.0_RJM.MSP
NUM PEAKS:  5 
( 73 1000) (228  219) (256  201) (342   73) (605   16) 

NAME:200025
COMMENTS:OROTIC ACID
RT:40.22
SOURCE:C:\Users\Rob\Documents\Barshop\MS Libraries\TBS_realab_cel_v1.0_RJM.MSP
NUM PEAKS:  34 
( 57   83) ( 59   53) ( 73 1000) ( 74   79) ( 75   71) 
( 99   26) (100   58) (131   21) (133   28) (142   10) 
(147   66) (148   16) (156   11) (157    9) (158   13) 
(169    3) (174   31) (184    5) (225    3) (227    6) 
(230    4) (256    2) (269   35) (282   22) (284    5) 
(285   15) (300    6) (357    2) (435    2) (440   16) 
(441  388) (442  148) (443   62) (444   14) 

NAME:200026
COMMENTS:DIHYDROOROTATE
RT:40.19
SOURCE:C:\Users\Rob\Documents\Barshop\MS Libraries\TBS_realab_cel_v1.0_RJM.MSP
NUM PEAKS:  131 
( 55   21) ( 56   29) ( 57   57) ( 58   23) ( 59   63) 
( 60    6) ( 61    5) ( 70    8) ( 71    3) ( 73 1000) 
( 74   91) ( 75  142) ( 76   10) ( 77    9) ( 83    3) 
( 84    5) ( 85   14) ( 86    5) ( 87    3) ( 93    4) 
( 95    3) ( 97    3) ( 98   10) ( 99   50) (100   76) 
(101   11) (102    7) (103    7) (112    2) (113    5) 
(114    4) (115   69) (116   12) (117   16) (118    2) 
(119    4) (126    3) (128    6) (129   14) (130   15) 
(131   22) (132   17) (133   51) (134    8) (135    4) 
(136    3) (142   36) (143    7) (144    6) (145    7) 
(147  251) (148   39) (149   27) (150    5) (153    3) 
(154    4) (155    8) (156    7) (157   15) (158   19) 
(159    9) (160    6) (168    1) (169   13) (170    3) 
(171    5) (172   11) (173   16) (174   28) (175    8) 
(176    4) (185    3) (186    2) (187    3) (188    7) 
(189   74) (190   14) (191    8) (198    3) (199    2) 
(200    7) (202    2) (203    1) (215    9) (216    8) 
(217    2) (226    3) (227   16) (228    8) (229    8) 
(231    8) (232    3) (243   13) (244    4) (245    2) 
(246    1) (247    2) (255    1) (256    1) (258    2) 
(259    1) (269    6) (270    3) (271   19) (272    6) 
(273    3) (282    2) (283   21) (284    7) (285    8) 
(286    5) (287    2) (299    1) (301   19) (302    4) 
(311    4) (313    4) (317    1) (329   43) (330   11) 
(341   28) (343    3) (358    1) (371    7) (388    1) 
(435    1) (437    1) (439    3) (441   36) (442   18) 
(447    1) 

NAME:200027
COMMENTS:200027 (nuo-6)
RT:15.875
SOURCE:C:\Users\Rob\Documents\Barshop\MS Libraries\TBS_realab_cel_v1.0_RJM.MSP
NUM PEAKS:  4 
( 73  114) ( 75 1000) (119   29) (161   82) 

NAME:200030
COMMENTS:200030 (nuo-6)
RT:30.412
SOURCE:C:\Users\Rob\Documents\Barshop\MS Libraries\TBS_realab_cel_v1.0_RJM.MSP
NUM PEAKS:  9 
( 73 1000) ( 77  121) (115  108) (147  615) (148  110) 
(151   50) (189  143) (287   13) (417   32) 

NAME:200031
COMMENTS:200031 (nuo-6)
RT: 39.672
SOURCE:C:\Users\Rob\Documents\Barshop\MS Libraries\TBS_realab_cel_v1.0_RJM.MSP
NUM PEAKS:  1 
( 73 1000) 

NAME:200034
COMMENTS:200034 (nuo-6) siloxane?
RT:22.056
SOURCE:C:\Users\Rob\Documents\Barshop\MS Libraries\TBS_realab_cel_v1.0_RJM.MSP
NUM PEAKS:  61 
( 59   37) ( 73 1000) ( 74   91) ( 87   10) (131   20) 
(133   20) (145   11) (147  415) (148   62) (149   35) 
(191   14) (193    6) (205    7) (207   22) (208    6) 
(221   61) (222   14) (223    8) (238    2) (249   19) 
(251   11) (265   17) (267    9) (268    3) (279    8) 
(281  476) (282  138) (283   83) (284   17) (285    5) 
(294   15) (295    8) (323    4) (324    4) (325   32) 
(327  168) (328   53) (329   39) (330   10) (331    3) 
(339    4) (341   87) (342   28) (343   19) (369    3) 
(383   24) (384    7) (387    4) (397    3) (399   48) 
(400   17) (401   13) (402    5) (413    4) (414    4) 
(415   96) (416   35) (487    4) (502    4) (503   59) 
(504   30) 

NAME:200035
COMMENTS:200035 (nuo-6)
RT:28.705
SOURCE:C:\Users\Rob\Documents\Barshop\MS Libraries\TBS_realab_cel_v1.0_RJM.MSP
NUM PEAKS:  21 
( 57  350) ( 59  185) ( 70  542) ( 71  439) ( 72  581) 
( 74  318) ( 83  103) ( 85  345) ( 86  138) ( 98  102) 
(104  268) (113  171) (116  176) (128 1000) (144  223) 
(145  100) (146  411) (171  115) (187  991) (188  175) 
(210   50) 

NAME:200038
COMMENTS:200038 (nuo-6)
RT: 30.458
SOURCE:C:\Users\Rob\Documents\Barshop\MS Libraries\TBS_realab_cel_v1.0_RJM.MSP
NUM PEAKS:  25 
( 57   61) ( 59   68) ( 70   54) ( 73  400) ( 85   36) 
( 98   36) (100  133) (131   42) (142   16) (144   51) 
(147 1000) (148  163) (149   81) (158   32) (160  100) 
(161   13) (174   63) (185   64) (203   32) (243   17) 
(244   11) (299  270) (300   67) (301   28) (341   19) 

NAME:200040
COMMENTS:200040 (nuo-6)
RT:36.857
SOURCE:C:\Users\Rob\Documents\Barshop\MS Libraries\TBS_realab_cel_v1.0_RJM.MSP
NUM PEAKS:  23 
( 55  113) ( 74  285) (115  133) (129   78) (147 1000) 
(174   93) (230   45) (231   40) (232  112) (260   70) 
(286   26) (332  183) (333   66) (344  187) (345   59) 
(346   23) (418  222) (419   77) (446  271) (447   91) 
(448   53) (450    5) (488   22) 

NAME:200042
COMMENTS:200042 (nuo-6)
RT:47101
SOURCE:C:\Users\Rob\Documents\Barshop\MS Libraries\TBS_realab_cel_v1.0_RJM.MSP
NUM PEAKS:  52 
( 57  113) ( 59   68) ( 71   47) ( 73 1000) ( 74  119) 
( 75  113) ( 76   40) ( 83   29) ( 89  102) ( 91  117) 
( 98   18) (103   47) (115  247) (131   47) (133  120) 
(144   26) (147  551) (148  131) (149   73) (161   44) 
(163   84) (170   18) (172   18) (174   33) (175   34) 
(177  103) (178   21) (189   58) (205   32) (207   70) 
(217   13) (218   12) (221   37) (243   16) (244   15) 
(288   18) (292    5) (332   13) (335   20) (348   33) 
(349   13) (376   29) (388    9) (393   55) (394   35) 
(407   14) (434   11) (435    6) (464   41) (465   18) 
(532   15) (566  106) 

NAME:200043
COMMENTS:200043 (nuo-6)
RT:50.478
SOURCE:C:\Users\Rob\Documents\Barshop\MS Libraries\TBS_realab_cel_v1.0_RJM.MSP
NUM PEAKS:  42 
( 69   30) ( 73  361) ( 75   74) ( 83   21) ( 89   95) 
( 91   32) (101   19) (105   55) (107   34) (111   30) 
(115   40) (117   83) (119 1000) (120   97) (129   30) 
(133  249) (134   75) (135   41) (143   35) (145   19) 
(147  152) (149   48) (157   42) (159   20) (167   20) 
(169   17) (171   26) (173   13) (175   25) (177   89) 
(185   68) (199   17) (227    7) (231   30) (259   11) 
(261   23) (273   19) (287   12) (299   22) (301   15) 
(317   19) (585   18) 

NAME:200045
COMMENTS:200045 (nuo-6)
RT: 21.881
SOURCE:C:\Users\Rob\Documents\Barshop\MS Libraries\TBS_realab_cel_v1.0_RJM.MSP
NUM PEAKS:  7 
( 73  703) ( 75 1000) ( 89  406) (115   95) (147  934) 
(163  308) (174  243) 

NAME:200046
COMMENTS:200046 (nuo-6)
CASNO:110325~1-N1001
RT: 23.634
SOURCE:C:\Users\Rob\Documents\Barshop\MS Libraries\TBS_realab_cel_v1.0_RJM.MSP
NUM PEAKS:  7 
( 59  320) ( 74 1000) ( 86  165) ( 88  193) ( 89  281) 
(104  149) (144  949) 

NAME:200047
COMMENTS:200047 (nuo-6)
RT: 24.697
SOURCE:C:\Users\Rob\Documents\Barshop\MS Libraries\TBS_realab_cel_v1.0_RJM.MSP
NUM PEAKS:  6 
( 73  489) ( 88  208) ( 89  121) (158 1000) (159  143) 
(160   46) 

NAME:200048
COMMENTS:200048 (nuo-6)
RT: 29.134
SOURCE:C:\Users\Rob\Documents\Barshop\MS Libraries\TBS_realab_cel_v1.0_RJM.MSP
NUM PEAKS:  9 
( 73 1000) ( 88  210) (130  159) (152  180) (214  174) 
(244  315) (284  593) (297  148) (322   38) 

NAME:200049
COMMENTS:200049 (nuo-6)
RT: 29.517
SOURCE:C:\Users\Rob\Documents\Barshop\MS Libraries\TBS_realab_cel_v1.0_RJM.MSP
NUM PEAKS:  10 
( 73 1000) (152  150) (214  119) (245   64) (284  576) 
(285  110) (286   53) (297   72) (299  343) (321   37) 

NAME:200051
COMMENTS:200051 (nuo-6)
RT: 35.759
SOURCE:C:\Users\Rob\Documents\Barshop\MS Libraries\TBS_realab_cel_v1.0_RJM.MSP
NUM PEAKS:  7 
( 73  965) (147 1000) (232   67) (304  131) (390  173) 
(418  282) (419  101) 

NAME:200052
COMMENTS:200052 (nuo-6)
RT: 36.890
SOURCE:C:\Users\Rob\Documents\Barshop\MS Libraries\TBS_realab_cel_v1.0_RJM.MSP
NUM PEAKS:  4 
( 73 1000) (186   82) (260   70) (332  129) 

NAME:200054
COMMENTS:200054 (nuo-6)
RT: 40.073
SOURCE:C:\Users\Rob\Documents\Barshop\MS Libraries\TBS_realab_cel_v1.0_RJM.MSP
NUM PEAKS:  4 
( 73 1000) (171  276) (198  107) (300  138) 

NAME:200055
COMMENTS:200055 (nuo-6)
RT: 47.117
SOURCE:C:\Users\Rob\Documents\Barshop\MS Libraries\TBS_realab_cel_v1.0_RJM.MSP
NUM PEAKS:  13 
( 73 1000) ( 74  128) ( 89   69) (115  166) (147  236) 
(163   71) (174   31) (177   70) (336    8) (348   18) 
(394   27) (465    7) (567   34) 

NAME:200057
COMMENTS:200057 (nuo-6)
RT: 49.943
SOURCE:C:\Users\Rob\Documents\Barshop\MS Libraries\TBS_realab_cel_v1.0_RJM.MSP
NUM PEAKS:  16 
( 73 1000) ( 89  450) (115  218) (117  203) (129  220) 
(143   73) (159  111) (171  147) (175   74) (183   64) 
(187  142) (241  173) (259  362) (315  117) (373  314) 
(374  109) 

NAME:200059
COMMENTS: 200059 (nuo-6)
CASNO:110325~1-N1002
RT: 24.063
SOURCE:C:\Users\Rob\Documents\Barshop\MS Libraries\TBS_realab_cel_v1.0_RJM.MSP
NUM PEAKS:  6 
( 98  103) (100 1000) (101  108) (144  407) (185  523) 
(186   86) 

NAME:200060
COMMENTS:200060 (nuo-6)
RT: 30.269
SOURCE:C:\Users\Rob\Documents\Barshop\MS Libraries\TBS_realab_cel_v1.0_RJM.MSP
NUM PEAKS:  4 
( 57  352) (198 1000) (227   69) (300  179) 

NAME:200063
COMMENTS: 200063 (nuo-6)
CASNO:110325~1-N1003
RT: 32.575
SOURCE:C:\Users\Rob\Documents\Barshop\MS Libraries\TBS_realab_cel_v1.0_RJM.MSP
NUM PEAKS:  5 
( 73 1000) (186  238) (230  170) (260  246) (333  221) 

NAME:200064
COMMENTS:200064
RT: 33.855
SOURCE:C:\Users\Rob\Documents\Barshop\MS Libraries\TBS_realab_cel_v1.0_RJM.MSP
NUM PEAKS:  3 
( 73 1000) (168  237) (358  285) 

NAME:200065
COMMENTS:200065 (nuo-6)
RT: 35.987
SOURCE:C:\Users\Rob\Documents\Barshop\MS Libraries\TBS_realab_cel_v1.0_RJM.MSP
NUM PEAKS:  3 
( 57  791) ( 71 1000) ( 85  751) 

NAME:200066
COMMENTS:200066 (nuo-6)
RT: 36.746
SOURCE:C:\Users\Rob\Documents\Barshop\MS Libraries\TBS_realab_cel_v1.0_RJM.MSP
NUM PEAKS:  6 
( 71 1000) ( 85  577) ( 99  336) (127  321) (141  211) 
(155  188) 

NAME:200067
COMMENTS:200067 (nuo-6)
RT: 38.152
SOURCE:C:\Users\Rob\Documents\Barshop\MS Libraries\TBS_realab_cel_v1.0_RJM.MSP
NUM PEAKS:  4 
( 73  636) (346 1000) (347  265) (348  103) 

NAME:200068
COMMENTS:200068 (nuo-6)
RT: 38.368
SOURCE:C:\Users\Rob\Documents\Barshop\MS Libraries\TBS_realab_cel_v1.0_RJM.MSP
NUM PEAKS:  5 
( 73 1000) (115  187) (184  144) (286  109) (329   67) 

NAME:200069
COMMENTS:200069 (nuo-6)
RT:23.978
SOURCE:C:\Users\Rob\Documents\Barshop\MS Libraries\TBS_realab_cel_v1.0_RJM.MSP
NUM PEAKS:  6 
( 57  763) ( 69  747) ( 71 1000) ( 83  219) ( 84  258) 
( 85  647) 

NAME:200070
COMMENTS:200070 (nuo-6)
RT: 24.468
SOURCE:C:\Users\Rob\Documents\Barshop\MS Libraries\TBS_realab_cel_v1.0_RJM.MSP
NUM PEAKS:  1 
(293 1000) 

NAME:200071
COMMENTS:200071 (nuo-6)
RT:22.39
SOURCE:C:\Users\Rob\Documents\Barshop\MS Libraries\TBS_realab_cel_v1.0_RJM.MSP
NUM PEAKS:  2 
(105 1000) (253  627) 

NAME:200072
COMMENTS:200072 (nuo-6)
RT:28.544
SOURCE:C:\Users\Rob\Documents\Barshop\MS Libraries\TBS_realab_cel_v1.0_RJM.MSP
NUM PEAKS:  4 
( 57  948) ( 71 1000) ( 85  847) (168   74) 

NAME:200073
COMMENTS:200073 (nuo-6)
RT: 32.847
SOURCE:C:\Users\Rob\Documents\Barshop\MS Libraries\TBS_realab_cel_v1.0_RJM.MSP
NUM PEAKS:  6 
( 57  723) ( 71 1000) ( 85  584) ( 99  299) (113  230) 
(317   64) 

NAME:200075
COMMENTS:200075
RT: 17.385
SOURCE:C:\Users\Rob\Documents\Barshop\MS Libraries\TBS_realab_cel_v1.0_RJM.MSP
NUM PEAKS:  8 
( 73 1000) (115  295) (116   31) (151   28) (234  260) 
(235   43) (284  225) (285   63) 

NAME:200083
COMMENTS:200083
RT:40.074
SOURCE:C:\Users\Rob\Documents\Barshop\MS Libraries\TBS_realab_cel_v1.0_RJM.MSP
NUM PEAKS:  3 
( 73 1000) (145  118) (171  654) 

NAME:200084
COMMENTS:200084
RT: 46.975
SOURCE:C:\Users\Rob\Documents\Barshop\MS Libraries\TBS_realab_cel_v1.0_RJM.MSP
NUM PEAKS:  5 
(188  267) (262  323) (302 1000) (316  302) (348   99) 

NAME:200086
COMMENTS:200086
RT: 32.61
SOURCE:C:\Users\Rob\Documents\Barshop\MS Libraries\TBS_realab_cel_v1.0_RJM.MSP
NUM PEAKS:  4 
( 86  470) (143 1000) (153  426) (184  287) 
